# Supplementary material for: 2-(2-Ammonio­ethyl)pyridinium hexa­chloridorhenate(IV)
Source: Acta Crystallogr Sect E Struct Rep Online. 2009 Feb 4;65(Pt 3):m245. doi: 10.1107/S1600536808044097 (PMC2968471; doi:10.1107/S1600536808044097)
Supplement: Supplementary file 1 [file e-65-0m245-sup1.cif]

##############################################################################
###                                                                        ###
###        Electronic paper (Acta Crystallographica Section E)             ###
###                                                                        ###
##############################################################################
#                                                                            #
# This CIF contains the data in a paper accepted for publication in Acta     #
# Crystallographica Section E. It conforms to the requirements of Notes      #
# for Authors for Section E, and has been peer reviewed under the auspices   #
# of the IUCr Commission on Journals.                                        #
#                                                                            #
# Full details of the Crystallographic Information File format               #
# are given in the paper "The Crystallographic Information File (CIF):       #
# a New Standard Archive File for Crystallography" by S. R. Hall, F. H.      #
# Allen and I. D. Brown [Acta Cryst. (1991), A47, 655-685].                  #
#                                                                            #
# The current version of the core CIF dictionary is obtainable from          #
# ftp://ftp.iucr.org/pub/cif_core.dic. The current version number is 2.4.    #
#                                                                            #
# Software is freely available for graphical display of the structure(s) in  #
# this CIF.  For information consult the CIF home page http://www.iucr.org/  #
# cif/home.html                                                              #
#                                                                            #
# This file may be used for bona fide research purposes within the           #
# scientific community so long as proper attribution is given to the journal # 
# article from which it was obtained.                                        #
#                                                                            #
##############################################################################
                                             
data_I
_audit_creation_method     SHELXL-97
_chemical_name_systematic
;
2-(2-Ammonioethyl)pyridinium hexachloridorhenate(IV)
;
_chemical_formula_moiety     'C7 H12 N2 2+, Cl6 Re 2-'
_chemical_formula_sum     'C7 H12 Cl6 N2 Re'
_chemical_formula_iupac     '(C7 H12 N2) [Re Cl6]'
_chemical_formula_weight     523.10
_symmetry_cell_setting     'triclinic'
_symmetry_space_group_name_H-M     'P -1'
_symmetry_space_group_name_Hall     '-P 1'
loop_
    _symmetry_equiv_pos_as_xyz
    'x, y, z'
    '-x, -y, -z'
_cell_length_a     7.371(2)
_cell_length_b     14.204(3)
_cell_length_c     15.159(3)
_cell_angle_alpha     66.87(2)
_cell_angle_beta     84.74(2)
_cell_angle_gamma     75.61(2)
_cell_volume     1413.7(6)
_cell_formula_units_Z     4
_cell_measurement_reflns_used     7350
_cell_measurement_theta_min     2.74
_cell_measurement_theta_max     36.85
_cell_measurement_temperature     100(2)
_exptl_crystal_description     needle
_exptl_crystal_colour     yellow
_exptl_crystal_size_max     0.14
_exptl_crystal_size_mid     0.10
_exptl_crystal_size_min     0.06
_exptl_crystal_density_diffrn     2.458
_exptl_crystal_density_meas     ?
_exptl_crystal_density_method     'not measured'
_exptl_crystal_F_000     980
_exptl_absorpt_coefficient_mu     9.704
_exptl_absorpt_correction_type     analytical
_exptl_absorpt_process_details     '(CrysAlis RED; Oxford Diffraction, 2006)'
_exptl_absorpt_correction_T_min     0.367
_exptl_absorpt_correction_T_max     0.559
_diffrn_ambient_temperature     100(2)
_diffrn_radiation_type     MoK\a
_diffrn_radiation_wavelength     0.71073
_diffrn_radiation_source     'fine-focus sealed tube'
_diffrn_radiation_monochromator     graphite
_diffrn_measurement_device_type     'Oxford Diffraction KM-4-CCD'
_diffrn_measurement_method     /w
_diffrn_detector_area_resol_mean     ?
_diffrn_reflns_number     21570
_diffrn_reflns_av_R_equivalents     0.0225
_diffrn_reflns_av_sigmaI/netI     0.0371
_diffrn_reflns_theta_min     2.74
_diffrn_reflns_theta_max     36.85
_diffrn_reflns_theta_full     25.00
_diffrn_measured_fraction_theta_max     0.712
_diffrn_measured_fraction_theta_full     0.999
_diffrn_reflns_limit_h_min     -12
_diffrn_reflns_limit_h_max     10
_diffrn_reflns_limit_k_min     -23
_diffrn_reflns_limit_k_max     18
_diffrn_reflns_limit_l_min     -25
_diffrn_reflns_limit_l_max     25
_diffrn_standards_number     ?
_diffrn_standards_interval_count     ?
_diffrn_standards_interval_time     ?
_diffrn_standards_decay_%     ?
_refine_special_details
;
Refinement of <i>F</i>^2^ against ALL reflections. The weighted <i>R</i>-factor
<i>wR</i> and goodness of fit <i>S</i> are based on <i>F</i>^2^, conventional
<i>R</i>-factors <i>R</i> are based on <i>F</i>, with <i>F</i> set to zero for
negative <i>F</i>^2^. The threshold expression of <i>F</i>^2^ >
\s(<i>F</i>^2^) is used only for calculating <i>R</i>-factors(gt) <i>etc</i>.
and is not relevant to the choice of reflections for refinement.
<i>R</i>-factors based on <i>F</i>^2^ are statistically about twice as large
as those based on <i>F</i>, and <i>R</i>- factors based on ALL data will be
even larger.
;
_reflns_number_total     10147
_reflns_number_gt     8098
_reflns_threshold_expression     I>2\s(I)
_refine_ls_structure_factor_coef     Fsqd
_refine_ls_matrix_type     full
_refine_ls_R_factor_all     0.0359
_refine_ls_R_factor_gt     0.0240
_refine_ls_wR_factor_gt     0.0499
_refine_ls_wR_factor_ref     0.0532
_refine_ls_goodness_of_fit_ref     0.978
_refine_ls_restrained_S_all     0.978
_refine_ls_number_reflns     10147
_refine_ls_number_parameters     313
_refine_ls_number_restraints     0
_refine_ls_hydrogen_treatment     mixed
_refine_ls_weighting_scheme     calc
_refine_ls_weighting_details
                 'calc w=1/[\s^2^(Fo^2^)+(0.0289P)^2^] where P=(Fo^2^+2Fc^2^)/3'
_atom_sites_solution_hydrogens     geom
_atom_sites_solution_primary     direct
_atom_sites_solution_secondary     difmap
_refine_ls_shift/su_max     0.001
_refine_ls_shift/su_mean     0.000
_refine_diff_density_max     2.072
_refine_diff_density_min     -1.307
_refine_ls_extinction_method     none
_refine_ls_extinction_coef     ?
loop_
    _atom_type_symbol
    _atom_type_description
    _atom_type_scat_dispersion_real
    _atom_type_scat_dispersion_imag
    _atom_type_scat_source
    'C' 'C' 0.0033 0.0016
                         'International Tables Vol C Tables 4.2.6.8 and 6.1.1.4'
    'H' 'H' 0.0000 0.0000
                         'International Tables Vol C Tables 4.2.6.8 and 6.1.1.4'
    'N' 'N' 0.0061 0.0033
                         'International Tables Vol C Tables 4.2.6.8 and 6.1.1.4'
    'Cl' 'Cl' 0.1484 0.1585
                         'International Tables Vol C Tables 4.2.6.8 and 6.1.1.4'
    'Re' 'Re' -1.0185 7.2310
                         'International Tables Vol C Tables 4.2.6.8 and 6.1.1.4'
_computing_data_collection     'CrysAlis CCD (Oxford Diffraction, 2006)'
_computing_cell_refinement     'CrysAlis RED (Oxford Diffraction, 2006)'
_computing_data_reduction     'CrysAlis RED (Oxford Diffraction, 2006)'
_computing_structure_solution     'SHELXS97 (Sheldrick, 2008)'
_computing_structure_refinement     'SHELXL97 (Sheldrick, 2008)'
_computing_molecular_graphics     'ORTEP-3 (Farrugia, 1997)'
_computing_publication_material     'SHELXL97 (Sheldrick, 2008)'
loop_
    _atom_site_type_symbol
    _atom_site_label
    _atom_site_fract_x
    _atom_site_fract_y
    _atom_site_fract_z
    _atom_site_U_iso_or_equiv
    _atom_site_adp_type
    _atom_site_calc_flag
    _atom_site_refinement_flags
    _atom_site_occupancy
    _atom_site_disorder_assembly
    _atom_site_disorder_group
    N N1 0.0792(4) 0.6798(2) -0.06898(17) 0.0146(5) Uani d . 1 . .
    H H1 0.1179 0.7004 -0.1273 0.018 Uiso calc R 1 . .
    N N2 0.2688(4) 0.9123(2) -0.05025(19) 0.0160(5) Uani d . 1 . .
    C C1 -0.0762(4) 0.6422(3) -0.0503(2) 0.0182(6) Uani d . 1 . .
    H H1A -0.1404 0.6400 -0.0992 0.022 Uiso calc R 1 . .
    C C2 -0.1379(4) 0.6072(3) 0.0424(2) 0.0189(7) Uani d . 1 . .
    H H2 -0.2442 0.5798 0.0575 0.023 Uiso calc R 1 . .
    C C3 -0.0401(4) 0.6128(3) 0.1141(2) 0.0177(6) Uani d . 1 . .
    H H3 -0.0806 0.5888 0.1773 0.021 Uiso calc R 1 . .
    C C4 0.1171(4) 0.6543(3) 0.0911(2) 0.0160(6) Uani d . 1 . .
    H H4 0.1809 0.6597 0.1384 0.019 Uiso calc R 1 . .
    C C5 0.1791(4) 0.6877(2) -0.0029(2) 0.0126(5) Uani d . 1 . .
    C C6 0.3564(4) 0.7241(3) -0.0333(2) 0.0161(6) Uani d . 1 . .
    H H6A 0.3593 0.7542 -0.1028 0.019 Uiso calc R 1 . .
    H H6B 0.4610 0.6633 -0.0116 0.019 Uiso calc R 1 . .
    C C7 0.3845(4) 0.8048(3) 0.0037(2) 0.0160(6) Uani d . 1 . .
    H H7A 0.3516 0.7832 0.0711 0.019 Uiso calc R 1 . .
    H H7B 0.5157 0.8070 -0.0017 0.019 Uiso calc R 1 . .
    N N3 0.0641(4) 0.2257(2) 0.46864(18) 0.0164(5) Uani d . 1 . .
    H H3A -0.0082 0.2847 0.4348 0.020 Uiso calc R 1 . .
    N N4 0.3743(4) 0.3282(3) 0.6043(2) 0.0194(6) Uani d . 1 . .
    C C21 0.1078(5) 0.1501(3) 0.4337(2) 0.0213(7) Uani d . 1 . .
    H H21 0.0610 0.1621 0.3744 0.026 Uiso calc R 1 . .
    C C22 0.2226(5) 0.0542(3) 0.4860(2) 0.0188(6) Uani d . 1 . .
    H H22 0.2526 0.0003 0.4631 0.023 Uiso calc R 1 . .
    C C23 0.2926(4) 0.0396(3) 0.5741(2) 0.0164(6) Uani d . 1 . .
    H H23 0.3720 -0.0240 0.6101 0.020 Uiso calc R 1 . .
    C C24 0.2437(4) 0.1201(3) 0.6074(2) 0.0145(6) Uani d . 1 . .
    H H24 0.2901 0.1102 0.6662 0.017 Uiso calc R 1 . .
    C C25 0.1265(4) 0.2152(2) 0.55434(19) 0.0136(6) Uani d . 1 . .
    C C26 0.0569(4) 0.3072(3) 0.5838(2) 0.0144(6) Uani d . 1 . .
    H H26A -0.0620 0.3012 0.6162 0.017 Uiso calc R 1 . .
    H H26B 0.0338 0.3712 0.5264 0.017 Uiso calc R 1 . .
    C C27 0.1872(4) 0.3179(3) 0.6489(2) 0.0155(6) Uani d . 1 . .
    H H27A 0.1309 0.3793 0.6637 0.019 Uiso calc R 1 . .
    H H27B 0.2037 0.2566 0.7086 0.019 Uiso calc R 1 . .
    Re Re1 0.774116(15) 0.011796(9) 0.795978(7) 0.00979(3) Uani d . 1 . .
    Cl Cl1 0.82082(10) -0.09836(6) 0.96174(4) 0.01273(13) Uani d . 1 . .
    Cl Cl2 0.72966(10) 0.12498(6) 0.63386(5) 0.01403(13) Uani d . 1 . .
    Cl Cl3 1.05734(10) -0.08752(6) 0.75988(5) 0.01415(13) Uani d . 1 . .
    Cl Cl4 0.93941(10) 0.12262(6) 0.82086(5) 0.01445(14) Uani d . 1 . .
    Cl Cl5 0.48903(10) 0.10735(6) 0.83435(5) 0.01483(14) Uani d . 1 . .
    Cl Cl6 0.61222(10) -0.10277(6) 0.77706(5) 0.01580(14) Uani d . 1 . .
    Re Re2 0.540061(16) 0.419170(10) 0.306599(7) 0.01145(3) Uani d . 1 . .
    Cl Cl7 0.66713(10) 0.42137(6) 0.44425(5) 0.01578(14) Uani d . 1 . .
    Cl Cl8 0.23337(11) 0.46658(7) 0.36098(5) 0.02068(16) Uani d . 1 . .
    Cl Cl9 0.54298(12) 0.24161(7) 0.38861(6) 0.02359(17) Uani d . 1 . .
    Cl Cl10 0.43132(12) 0.42195(7) 0.16505(6) 0.02313(17) Uani d . 1 . .
    Cl Cl11 0.53303(10) 0.60222(6) 0.22842(5) 0.01651(14) Uani d . 1 . .
    Cl Cl12 0.85405(10) 0.37428(7) 0.25762(5) 0.01766(15) Uani d . 1 . .
    H H2N 0.290(5) 0.961(3) -0.028(3) 0.019(9) Uiso d . 1 . .
    H H3N 0.155(6) 0.915(3) -0.050(3) 0.029(11) Uiso d . 1 . .
    H H4N 0.298(5) 0.933(3) -0.107(3) 0.024(10) Uiso d . 1 . .
    H H6N 0.444(6) 0.262(4) 0.610(3) 0.035(12) Uiso d . 1 . .
    H H9N 0.346(6) 0.378(4) 0.533(4) 0.047(14) Uiso d . 1 . .
    H H10N 0.440(6) 0.341(3) 0.641(3) 0.024(10) Uiso d . 1 . .
loop_
    _atom_site_aniso_label
    _atom_site_aniso_U_11
    _atom_site_aniso_U_22
    _atom_site_aniso_U_33
    _atom_site_aniso_U_12
    _atom_site_aniso_U_13
    _atom_site_aniso_U_23
    N1 0.0165(12) 0.0168(13) 0.0139(11) -0.0070(11) 0.0019(9) -0.0079(10)
    N2 0.0175(14) 0.0154(14) 0.0168(12) -0.0064(12) 0.0007(10) -0.0066(11)
    C1 0.0161(15) 0.0213(17) 0.0184(13) -0.0066(14) -0.0016(11) -0.0071(13)
    C2 0.0172(15) 0.0171(16) 0.0214(14) -0.0071(14) 0.0024(11) -0.0048(13)
    C3 0.0172(15) 0.0170(16) 0.0178(13) -0.0030(13) 0.0001(11) -0.0059(12)
    C4 0.0167(14) 0.0161(15) 0.0146(12) -0.0040(13) -0.0007(10) -0.0048(12)
    C5 0.0132(13) 0.0104(14) 0.0135(12) -0.0015(12) 0.0006(10) -0.0046(11)
    C6 0.0129(14) 0.0154(15) 0.0217(14) -0.0023(13) 0.0009(11) -0.0096(13)
    C7 0.0143(14) 0.0149(15) 0.0194(13) -0.0019(13) -0.0042(10) -0.0071(12)
    N3 0.0154(12) 0.0187(14) 0.0151(11) -0.0031(11) -0.0031(9) -0.0063(11)
    N4 0.0157(13) 0.0189(15) 0.0286(14) -0.0056(12) 0.0005(11) -0.0135(13)
    C21 0.0271(17) 0.0229(18) 0.0180(14) -0.0059(15) -0.0026(12) -0.0115(14)
    C22 0.0197(15) 0.0181(16) 0.0218(14) -0.0040(14) 0.0000(12) -0.0112(13)
    C23 0.0166(14) 0.0141(15) 0.0181(13) -0.0042(13) -0.0003(11) -0.0053(12)
    C24 0.0141(14) 0.0172(16) 0.0115(11) -0.0075(13) 0.0016(10) -0.0027(11)
    C25 0.0126(14) 0.0158(15) 0.0136(12) -0.0047(13) 0.0008(10) -0.0062(12)
    C26 0.0126(13) 0.0145(15) 0.0171(12) -0.0038(12) -0.0008(10) -0.0064(12)
    C27 0.0157(14) 0.0167(16) 0.0156(12) -0.0028(13) 0.0005(10) -0.0083(12)
    Re1 0.01005(5) 0.01098(6) 0.00933(4) -0.00349(5) 0.00008(3) -0.00430(4)
    Cl1 0.0146(3) 0.0142(3) 0.0096(3) -0.0050(3) 0.0005(2) -0.0040(2)
    Cl2 0.0158(3) 0.0139(3) 0.0114(3) -0.0034(3) -0.0010(2) -0.0037(3)
    Cl3 0.0135(3) 0.0146(3) 0.0139(3) -0.0017(3) 0.0017(2) -0.0063(3)
    Cl4 0.0148(3) 0.0152(3) 0.0159(3) -0.0069(3) -0.0001(2) -0.0065(3)
    Cl5 0.0118(3) 0.0171(4) 0.0168(3) -0.0028(3) 0.0013(2) -0.0084(3)
    Cl6 0.0183(3) 0.0174(4) 0.0159(3) -0.0087(3) -0.0002(2) -0.0079(3)
    Re2 0.01206(6) 0.01075(6) 0.01218(5) -0.00259(5) -0.00074(4) -0.00493(4)
    Cl7 0.0174(3) 0.0174(4) 0.0127(3) -0.0018(3) -0.0019(2) -0.0069(3)
    Cl8 0.0133(3) 0.0242(4) 0.0225(3) -0.0029(3) 0.0022(3) -0.0081(3)
    Cl9 0.0262(4) 0.0128(4) 0.0297(4) -0.0066(3) -0.0014(3) -0.0044(3)
    Cl10 0.0263(4) 0.0244(4) 0.0228(4) 0.0010(4) -0.0093(3) -0.0155(3)
    Cl11 0.0193(3) 0.0126(3) 0.0170(3) -0.0048(3) -0.0037(2) -0.0034(3)
    Cl12 0.0151(3) 0.0214(4) 0.0140(3) -0.0007(3) 0.0017(2) -0.0066(3)
_geom_special_details
;
All e.s.d.'s (except the e.s.d. in the dihedral angle between two l.s. planes)
are estimated using the full covariance matrix. The cell e.s.d.'s are taken
into account individually in the estimation of e.s.d.'s in distances, angles
and torsion angles; correlations between e.s.d.'s in cell parameters are only
used when they are defined by crystal symmetry. An approximate (isotropic)
treatment of cell e.s.d.'s is used for estimating e.s.d.'s involving l.s.
planes.
;
loop_
    _geom_bond_atom_site_label_1
    _geom_bond_atom_site_label_2
    _geom_bond_site_symmetry_2
    _geom_bond_distance
    _geom_bond_publ_flag
    N1 C1 . 1.342(4) ?
    N1 C5 . 1.349(4) ?
    N1 H1 . 0.8600 ?
    N2 C7 . 1.492(4) ?
    N2 H2N . 0.94(4) ?
    N2 H3N . 0.83(4) ?
    N2 H4N . 0.82(4) ?
    C1 C2 . 1.370(4) ?
    C1 H1A . 0.9300 ?
    C2 C3 . 1.396(4) ?
    C2 H2 . 0.9300 ?
    C3 C4 . 1.383(4) ?
    C3 H3 . 0.9300 ?
    C4 C5 . 1.386(4) ?
    C4 H4 . 0.9300 ?
    C5 C6 . 1.492(4) ?
    C6 C7 . 1.522(4) ?
    C6 H6A . 0.9700 ?
    C6 H6B . 0.9700 ?
    C7 H7A . 0.9700 ?
    C7 H7B . 0.9700 ?
    N3 C21 . 1.333(4) ?
    N3 C25 . 1.359(4) ?
    N3 H3A . 0.8600 ?
    N4 C27 . 1.495(4) ?
    N4 H6N . 0.92(5) ?
    N4 H9N . 1.04(5) ?
    N4 H10N . 0.87(4) ?
    C21 C22 . 1.379(5) ?
    C21 H21 . 0.9300 ?
    C22 C23 . 1.396(4) ?
    C22 H22 . 0.9300 ?
    C23 C24 . 1.381(5) ?
    C23 H23 . 0.9300 ?
    C24 C25 . 1.383(4) ?
    C24 H24 . 0.9300 ?
    C25 C26 . 1.501(4) ?
    C26 C27 . 1.511(4) ?
    C26 H26A . 0.9700 ?
    C26 H26B . 0.9700 ?
    C27 H27A . 0.9700 ?
    C27 H27B . 0.9700 ?
    Re1 Cl2 . 2.3480(9) ?
    Re1 Cl6 . 2.3556(8) ?
    Re1 Cl5 . 2.3611(10) ?
    Re1 Cl3 . 2.3624(10) ?
    Re1 Cl4 . 2.3682(8) ?
    Re1 Cl1 . 2.3839(9) ?
    Re2 Cl9 . 2.3284(10) ?
    Re2 Cl10 . 2.3412(9) ?
    Re2 Cl8 . 2.3624(10) ?
    Re2 Cl12 . 2.3744(10) ?
    Re2 Cl7 . 2.3783(8) ?
    Re2 Cl11 . 2.3856(10) ?
loop_
    _geom_angle_atom_site_label_1
    _geom_angle_atom_site_label_2
    _geom_angle_atom_site_label_3
    _geom_angle_site_symmetry_1
    _geom_angle_site_symmetry_3
    _geom_angle
    _geom_angle_publ_flag
    C1 N1 C5 . . 124.7(2) ?
    C1 N1 H1 . . 117.6 ?
    C5 N1 H1 . . 117.6 ?
    C7 N2 H2N . . 111(2) ?
    C7 N2 H3N . . 114(3) ?
    H2N N2 H3N . . 110(4) ?
    C7 N2 H4N . . 111(3) ?
    H2N N2 H4N . . 106(4) ?
    H3N N2 H4N . . 105(4) ?
    N1 C1 C2 . . 118.5(3) ?
    N1 C1 H1A . . 120.8 ?
    C2 C1 H1A . . 120.8 ?
    C1 C2 C3 . . 119.5(3) ?
    C1 C2 H2 . . 120.3 ?
    C3 C2 H2 . . 120.3 ?
    C4 C3 C2 . . 120.0(3) ?
    C4 C3 H3 . . 120.0 ?
    C2 C3 H3 . . 120.0 ?
    C3 C4 C5 . . 119.7(3) ?
    C3 C4 H4 . . 120.2 ?
    C5 C4 H4 . . 120.2 ?
    N1 C5 C4 . . 117.7(3) ?
    N1 C5 C6 . . 118.6(2) ?
    C4 C5 C6 . . 123.6(3) ?
    C5 C6 C7 . . 115.3(3) ?
    C5 C6 H6A . . 108.4 ?
    C7 C6 H6A . . 108.4 ?
    C5 C6 H6B . . 108.4 ?
    C7 C6 H6B . . 108.4 ?
    H6A C6 H6B . . 107.5 ?
    N2 C7 C6 . . 112.2(2) ?
    N2 C7 H7A . . 109.2 ?
    C6 C7 H7A . . 109.2 ?
    N2 C7 H7B . . 109.2 ?
    C6 C7 H7B . . 109.2 ?
    H7A C7 H7B . . 107.9 ?
    C21 N3 C25 . . 124.1(3) ?
    C21 N3 H3A . . 118.0 ?
    C25 N3 H3A . . 118.0 ?
    C27 N4 H6N . . 109(3) ?
    C27 N4 H9N . . 105(2) ?
    H6N N4 H9N . . 111(4) ?
    C27 N4 H10N . . 109(3) ?
    H6N N4 H10N . . 100(4) ?
    H9N N4 H10N . . 122(4) ?
    N3 C21 C22 . . 119.7(3) ?
    N3 C21 H21 . . 120.1 ?
    C22 C21 H21 . . 120.1 ?
    C21 C22 C23 . . 118.6(3) ?
    C21 C22 H22 . . 120.7 ?
    C23 C22 H22 . . 120.7 ?
    C24 C23 C22 . . 119.7(3) ?
    C24 C23 H23 . . 120.1 ?
    C22 C23 H23 . . 120.1 ?
    C23 C24 C25 . . 120.7(3) ?
    C23 C24 H24 . . 119.6 ?
    C25 C24 H24 . . 119.6 ?
    N3 C25 C24 . . 117.1(3) ?
    N3 C25 C26 . . 116.7(3) ?
    C24 C25 C26 . . 126.1(3) ?
    C25 C26 C27 . . 115.2(3) ?
    C25 C26 H26A . . 108.5 ?
    C27 C26 H26A . . 108.5 ?
    C25 C26 H26B . . 108.5 ?
    C27 C26 H26B . . 108.5 ?
    H26A C26 H26B . . 107.5 ?
    N4 C27 C26 . . 112.1(2) ?
    N4 C27 H27A . . 109.2 ?
    C26 C27 H27A . . 109.2 ?
    N4 C27 H27B . . 109.2 ?
    C26 C27 H27B . . 109.2 ?
    H27A C27 H27B . . 107.9 ?
    Cl2 Re1 Cl6 . . 92.04(3) ?
    Cl2 Re1 Cl5 . . 89.96(4) ?
    Cl6 Re1 Cl5 . . 89.52(3) ?
    Cl2 Re1 Cl3 . . 90.99(4) ?
    Cl6 Re1 Cl3 . . 89.50(3) ?
    Cl5 Re1 Cl3 . . 178.66(2) ?
    Cl2 Re1 Cl4 . . 90.04(3) ?
    Cl6 Re1 Cl4 . . 177.91(2) ?
    Cl5 Re1 Cl4 . . 90.64(3) ?
    Cl3 Re1 Cl4 . . 90.31(3) ?
    Cl2 Re1 Cl1 . . 178.08(3) ?
    Cl6 Re1 Cl1 . . 89.74(3) ?
    Cl5 Re1 Cl1 . . 89.34(4) ?
    Cl3 Re1 Cl1 . . 89.74(4) ?
    Cl4 Re1 Cl1 . . 88.17(3) ?
    Cl9 Re2 Cl10 . . 92.44(4) ?
    Cl9 Re2 Cl8 . . 90.47(4) ?
    Cl10 Re2 Cl8 . . 92.67(4) ?
    Cl9 Re2 Cl12 . . 90.34(4) ?
    Cl10 Re2 Cl12 . . 90.12(3) ?
    Cl8 Re2 Cl12 . . 177.06(3) ?
    Cl9 Re2 Cl7 . . 89.92(4) ?
    Cl10 Re2 Cl7 . . 176.13(3) ?
    Cl8 Re2 Cl7 . . 90.37(3) ?
    Cl12 Re2 Cl7 . . 86.80(3) ?
    Cl9 Re2 Cl11 . . 177.67(3) ?
    Cl10 Re2 Cl11 . . 89.43(4) ?
    Cl8 Re2 Cl11 . . 88.05(4) ?
    Cl12 Re2 Cl11 . . 91.05(4) ?
    Cl7 Re2 Cl11 . . 88.28(3) ?
loop_
    _geom_hbond_atom_site_label_D
    _geom_hbond_atom_site_label_H
    _geom_hbond_atom_site_label_A
    _geom_hbond_site_symmetry_A
    _geom_hbond_distance_DH
    _geom_hbond_distance_HA
    _geom_hbond_distance_DA
    _geom_hbond_angle_DHA
    N1 H1 Cl3 1_464 0.86 2.76 3.280(3) 120
    N1 H1 Cl12 2_665 0.86 2.56 3.208(3) 133
    N2 H2N Cl1 2_666 0.93(4) 2.47(4) 3.313(3) 152(3)
    N3 H3A Cl7 1_455 0.86 2.71 3.431(3) 142
    N3 H3A Cl12 1_455 0.86 2.65 3.326(3) 136
    N2 H3N Cl1 1_464 0.83(5) 2.50(5) 3.328(3) 174(4)
    N4 H6N Cl2 . 0.93(6) 2.43(5) 3.291(4) 155(4)
    N4 H9N Cl7 . 1.04(6) 2.70(5) 3.199(3) 110(3)
    N4 H9N Cl8 . 1.04(6) 2.52(6) 3.541(3) 166(4)
    N4 H10N Cl11 2_666 0.87(5) 2.45(4) 3.240(4) 152(4)
    C4 H4 Cl11 . 0.93 2.83 3.621(3) 144
    C7 H7B Cl1 1_564 0.97 2.80 3.711(3) 156
    C22 H22 Cl2 2_656 0.93 2.69 3.602(4) 166
    C26 H26B Cl8 . 0.97 2.82 3.589(3) 137
    C27 H27B Cl5 . 0.97 2.81 3.610(3) 140
data_global
_journal_data_validation_number     ?
_journal_date_recd_electronic     2008-10-09
_journal_date_accepted     2008-12-28
_journal_name_full     'Acta Crystallographica, Section E'
_journal_year     2009
_journal_volume     65
_journal_issue      3
_journal_page_first     m245
_journal_page_last     m245
_journal_paper_category     QM
_journal_coeditor_code     BV2112
_publ_contact_author_name     'Andrzej, Kochel'
_publ_contact_author_address
; Faculty of Chemistry
  University of Wroc\/law
  14 Joliot-Curie St
  50-383 Wroc\/law
  Poland
;
_publ_contact_author_email     andrzej@wcheto.chem.uni.wroc.pl
_publ_contact_author_phone     '+48886393303'
_publ_section_title
;
2-(2-Ammonioethyl)pyridinium hexachloridorhenate(IV)
;
loop_
    _publ_author_name
    _publ_author_address
    'Kochel, Andrzej'
;   Faculty of Chemistry
    University of Wroc\/law
    14 Joliot-Curie Street
    50-383 Wroc\/law
    Poland
;
