# Supplementary material for: 2-(2-Ammonio­ethyl)pyridinium hexa­chloridorhenate(IV)
Source: Acta Crystallogr Sect E Struct Rep Online. 2009 Feb 4;65(Pt 3):m245. doi: 10.1107/S1600536808044097 (PMC2968471; doi:10.1107/S1600536808044097)
Supplement: Supplementary file 2 [file e-65-0m245-Isup2.hkl]

# 
# h,k,l, Fo-squared, sigma(Fo-squared), Fc and phi(calc) 
# 
data_I
_shelx_title ' AK73DC.INS in P-1               P-1' 
_shelx_refln_list_code          6 
_shelx_F_calc_maximum      407.64 
_exptl_crystal_F_000       980.00 
_reflns_d_resolution_high  0.5925 
 
loop_ 
 _symmetry_equiv_pos_as_xyz 
 'x, y, z' 
 '-x, -y, -z' 
 
_cell_length_a     7.3710 
_cell_length_b    14.2040 
_cell_length_c    15.1590 
_cell_angle_alpha  66.870 
_cell_angle_beta   84.740 
_cell_angle_gamma  75.610 
 
loop_ 
 _refln_index_h 
 _refln_index_k 
 _refln_index_l 
 _refln_F_squared_meas 
 _refln_F_squared_sigma 
 _refln_F_calc 
 _refln_phase_calc 
1 0 0 14922.10 203.76 118.24 180.0
2 0 0 474.66 26.13 21.40 0.0
3 0 0 33567.35 293.95 183.76 180.0
4 0 0 21314.19 121.96 149.97 0.0
5 0 0 266.03 44.84 16.61 0.0
6 0 0 3656.32 84.24 60.38 180.0
7 0 0 5307.73 135.92 75.52 180.0
8 0 0 83.56 112.63 13.46 180.0
9 0 0 3606.04 331.00 56.17 0.0
10 0 0 3872.25 229.33 63.93 180.0
11 0 0 91.03 248.49 11.70 180.0
-10 1 0 2804.30 201.42 51.68 0.0
-9 1 0 2040.37 146.17 47.87 180.0
-8 1 0 4201.62 179.38 66.11 0.0
-7 1 0 15924.22 210.98 125.76 180.0
-6 1 0 296.52 65.10 19.77 180.0
-5 1 0 982.47 57.21 32.13 0.0
-4 1 0 4732.40 103.92 69.09 0.0
-3 1 0 421.07 30.79 20.66 0.0
-2 1 0 40003.13 288.17 198.39 180.0
-1 1 0 17112.57 75.38 129.64 0.0
1 1 0 44315.93 692.51 201.94 0.0
2 1 0 74763.58 464.65 267.06 180.0
3 1 0 5445.61 62.44 72.85 0.0
4 1 0 3486.24 60.77 60.18 0.0
5 1 0 17557.00 144.40 133.01 0.0
6 1 0 13506.84 237.24 117.45 180.0
7 1 0 3048.34 102.88 56.55 180.0
8 1 0 381.36 114.02 19.23 0.0
9 1 0 0.92 148.62 0.53 180.0
10 1 0 1206.14 202.90 34.01 0.0
11 1 0 5918.71 277.18 71.52 180.0
12 1 0 283.92 288.53 14.29 0.0
-9 2 0 10038.96 345.31 99.57 0.0
-8 2 0 932.55 120.93 31.59 180.0
-7 2 0 0.00 60.82 2.28 0.0
-6 2 0 16777.55 164.90 129.28 180.0
-5 2 0 302.10 57.86 17.42 0.0
-4 2 0 1719.17 51.03 40.40 0.0
-3 2 0 622.37 38.14 23.37 180.0
-2 2 0 24074.69 133.15 155.32 180.0
-1 2 0 2422.81 48.88 49.56 180.0
0 2 0 60067.61 1037.19 230.59 0.0
1 2 0 9100.10 163.25 92.57 180.0
2 2 0 6263.50 117.66 80.53 180.0
3 2 0 22084.73 208.13 148.57 180.0
4 2 0 66208.52 720.19 258.97 0.0
5 2 0 9620.40 111.36 99.17 0.0
6 2 0 934.38 62.80 29.74 0.0
7 2 0 15747.08 214.47 124.39 180.0
8 2 0 2817.58 103.10 53.06 0.0
9 2 0 1536.76 177.50 43.79 0.0
10 2 0 58.50 202.30 1.86 180.0
12 2 0 356.12 286.36 20.02 180.0
-8 3 0 2673.74 151.15 53.58 0.0
-7 3 0 9638.80 221.43 97.13 180.0
-6 3 0 808.90 70.27 28.37 0.0
-5 3 0 235.17 58.02 17.23 180.0
-4 3 0 610.67 73.92 23.59 0.0
-3 3 0 7120.66 101.42 85.97 180.0
-2 3 0 14057.16 83.16 117.65 180.0
-1 3 0 845.00 214.05 22.98 0.0
0 3 0 14837.17 243.32 119.88 0.0
1 3 0 8656.94 101.27 92.67 0.0
2 3 0 8594.39 94.51 91.16 180.0
3 3 0 1180.96 49.52 33.50 180.0
4 3 0 4055.68 74.08 64.96 0.0
5 3 0 23089.86 263.62 151.13 0.0
6 3 0 6638.28 123.14 80.78 180.0
7 3 0 0.00 99.44 6.54 0.0
8 3 0 943.51 122.88 32.77 180.0
9 3 0 8733.97 300.19 93.97 0.0
10 3 0 0.00 161.99 8.25 180.0
11 3 0 2042.49 238.56 46.57 180.0
12 3 0 703.24 291.28 24.86 180.0
-8 4 0 0.00 92.41 1.70 0.0
-7 4 0 312.14 132.58 15.46 0.0
-6 4 0 14330.84 221.14 120.54 180.0
-5 4 0 8152.25 326.03 91.54 0.0
-4 4 0 5.91 56.81 5.26 0.0
-3 4 0 5719.37 101.76 77.17 0.0
-2 4 0 77172.17 1019.67 278.15 180.0
-1 4 0 1044.68 52.30 32.87 0.0
0 4 0 16236.83 286.83 122.90 180.0
1 4 0 2700.23 61.45 51.46 0.0
2 4 0 4380.37 59.52 64.88 180.0
3 4 0 3775.97 52.30 62.08 180.0
4 4 0 18095.55 275.11 135.05 0.0
5 4 0 8579.73 158.16 94.01 0.0
6 4 0 255.90 66.14 16.73 0.0
7 4 0 21383.12 423.56 148.79 180.0
8 4 0 3947.02 115.79 63.40 0.0
9 4 0 3407.95 170.03 57.80 0.0
10 4 0 4787.52 239.87 66.91 0.0
11 4 0 5333.36 277.01 75.13 180.0
-8 5 0 3022.12 223.82 58.94 0.0
-7 5 0 1937.98 142.74 44.47 180.0
-6 5 0 9.46 120.88 2.50 180.0
-5 5 0 775.55 93.08 31.44 180.0
-4 5 0 17023.84 391.32 131.35 0.0
-3 5 0 17876.67 299.44 136.85 180.0
-2 5 0 4636.55 223.40 66.85 0.0
-1 5 0 21428.41 333.68 145.85 180.0
0 5 0 20674.37 312.72 142.99 0.0
1 5 0 10031.82 111.73 99.56 180.0
2 5 0 3630.94 57.93 59.03 180.0
3 5 0 6761.96 118.18 83.12 180.0
4 5 0 835.50 53.77 29.68 0.0
5 5 0 5853.07 93.38 76.62 0.0
6 5 0 1849.84 110.06 42.49 180.0
7 5 0 1915.38 84.86 44.71 0.0
8 5 0 5438.80 127.85 73.93 180.0
9 5 0 26940.93 358.64 161.18 0.0
10 5 0 2576.99 208.62 45.95 180.0
11 5 0 5.67 38.08 0.66 0.0
12 5 0 3168.88 276.21 51.88 180.0
-7 6 0 461.51 156.64 24.25 180.0
-6 6 0 7146.83 178.26 86.06 180.0
-5 6 0 6825.55 206.99 84.68 0.0
-4 6 0 5473.55 229.62 74.98 0.0
-3 6 0 7567.20 135.12 87.46 0.0
-2 6 0 50894.23 1314.08 227.51 180.0
-1 6 0 17346.28 313.46 130.20 0.0
0 6 0 17932.15 121.14 132.46 180.0
1 6 0 63108.39 802.11 248.99 0.0
2 6 0 57020.80 329.90 234.84 180.0
3 6 0 184.55 39.29 13.22 180.0
4 6 0 6603.36 65.21 81.67 180.0
5 6 0 5276.28 73.33 73.47 0.0
6 6 0 399.31 48.62 21.98 180.0
7 6 0 10564.31 153.89 102.93 180.0
8 6 0 2063.41 105.33 44.16 0.0
9 6 0 1235.52 151.91 35.95 0.0
10 6 0 6999.99 269.95 82.37 0.0
11 6 0 4353.73 262.19 64.53 180.0
12 6 0 0.13 279.58 0.05 0.0
-7 7 0 136.64 168.26 3.36 180.0
-6 7 0 6243.20 207.69 79.10 180.0
-5 7 0 1488.49 109.91 40.60 0.0
-4 7 0 19723.89 541.13 139.47 0.0
-3 7 0 717.45 80.16 26.81 180.0
-2 7 0 1013.21 193.57 28.30 180.0
-1 7 0 18064.53 380.68 131.67 180.0
0 7 0 36541.34 417.56 189.17 0.0
1 7 0 11208.25 113.01 104.33 180.0
2 7 0 160.31 46.09 12.59 0.0
3 7 0 13751.39 98.32 114.95 180.0
4 7 0 7752.89 85.36 88.20 0.0
5 7 0 103.04 44.09 11.92 180.0
6 7 0 332.90 47.85 18.58 0.0
7 7 0 6710.92 243.89 81.11 180.0
8 7 0 540.40 106.55 21.47 180.0
9 7 0 5496.73 281.63 75.50 0.0
10 7 0 286.01 203.32 17.08 180.0
11 7 0 251.18 230.33 18.51 0.0
12 7 0 1280.46 270.49 42.36 180.0
-7 8 0 2532.22 263.07 52.15 180.0
-6 8 0 1116.01 151.79 35.79 180.0
-5 8 0 119.30 126.18 12.50 180.0
-4 8 0 15246.78 686.35 125.93 0.0
-3 8 0 51.44 90.16 4.46 0.0
-2 8 0 4568.63 115.86 68.95 180.0
-1 8 0 753.15 79.66 28.58 180.0
0 8 0 5120.45 80.37 71.94 0.0
1 8 0 31627.41 252.31 175.95 0.0
2 8 0 20850.40 169.08 144.19 180.0
3 8 0 3026.40 64.96 56.20 180.0
4 8 0 2047.38 51.75 45.56 180.0
5 8 0 7843.87 171.97 88.67 0.0
6 8 0 1103.40 55.29 32.08 180.0
7 8 0 826.38 91.52 30.74 180.0
8 8 0 1002.84 136.59 31.04 180.0
9 8 0 1561.95 123.93 39.48 0.0
10 8 0 222.24 197.87 11.62 0.0
11 8 0 1459.94 238.03 41.32 180.0
12 8 0 197.60 285.49 17.10 180.0
-6 9 0 8891.27 325.94 93.75 180.0
-5 9 0 3430.67 141.54 58.27 0.0
-4 9 0 4505.27 261.15 68.23 0.0
-3 9 0 1291.44 106.12 35.83 0.0
-2 9 0 9923.33 589.92 99.26 180.0
-1 9 0 1974.85 182.02 44.71 180.0
0 9 0 25437.01 237.71 156.96 0.0
1 9 0 802.47 51.05 29.33 0.0
2 9 0 41.81 53.14 0.58 0.0
3 9 0 13942.48 115.04 116.22 180.0
4 9 0 3317.91 110.87 55.53 0.0
5 9 0 164.85 52.76 11.28 0.0
6 9 0 532.43 66.16 23.52 0.0
7 9 0 18306.46 210.19 137.84 180.0
8 9 0 1804.80 241.97 41.22 0.0
9 9 0 11.28 42.65 5.59 180.0
10 9 0 1476.06 193.48 37.84 0.0
11 9 0 785.02 234.35 28.69 180.0
12 9 0 308.23 290.52 15.83 180.0
-6 10 0 117.72 251.07 11.45 0.0
-5 10 0 4650.43 251.73 66.66 180.0
-4 10 0 10075.88 312.64 104.36 0.0
-3 10 0 675.53 113.67 27.97 180.0
-2 10 0 196.12 103.46 14.95 0.0
-1 10 0 13657.75 389.09 114.52 180.0
0 10 0 23746.21 536.65 153.43 0.0
1 10 0 3988.02 72.74 61.72 0.0
2 10 0 1306.37 55.70 34.20 180.0
3 10 0 7059.85 91.24 84.82 180.0
4 10 0 182.30 53.73 11.57 180.0
5 10 0 27539.96 245.96 166.26 0.0
6 10 0 1089.75 77.08 34.38 180.0
7 10 0 235.96 75.65 13.80 180.0
8 10 0 9865.36 209.00 96.06 180.0
9 10 0 1999.33 182.62 50.22 0.0
10 10 0 0.00 153.58 2.97 180.0
11 10 0 100.06 236.59 10.45 180.0
-5 11 0 4249.27 259.03 62.25 0.0
-4 11 0 326.72 230.36 20.40 180.0
-3 11 0 7174.64 266.00 84.75 0.0
-2 11 0 24415.96 1188.75 154.28 180.0
-1 11 0 3065.97 115.11 55.96 0.0
0 11 0 395.32 102.54 17.94 180.0
1 11 0 14271.66 181.89 118.72 0.0
2 11 0 3714.32 116.20 61.67 180.0
3 11 0 6889.26 143.83 81.59 180.0
4 11 0 747.97 83.45 25.83 0.0
5 11 0 4450.41 179.49 66.30 0.0
6 11 0 4446.72 120.03 64.45 0.0
7 11 0 18053.11 277.39 131.35 180.0
8 11 0 4208.81 159.55 62.20 0.0
10 11 0 6139.27 276.31 76.66 0.0
11 11 0 6704.52 294.51 77.71 180.0
-5 12 0 758.89 281.29 31.33 180.0
-4 12 0 3311.98 232.61 58.97 0.0
-3 12 0 597.42 219.74 20.45 180.0
-2 12 0 529.21 194.43 24.31 0.0
-1 12 0 22436.91 407.85 150.14 180.0
0 12 0 14356.24 190.13 118.26 0.0
1 12 0 889.07 74.70 29.91 180.0
2 12 0 5176.43 105.64 70.17 0.0
3 12 0 13704.74 271.45 116.49 180.0
4 12 0 1678.91 94.63 41.78 0.0
5 12 0 6334.37 143.92 80.56 0.0
6 12 0 276.30 96.81 17.99 0.0
7 12 0 1401.67 87.90 38.87 180.0
8 12 0 8698.34 311.41 91.94 180.0
10 12 0 110.19 223.27 17.51 0.0
11 12 0 442.23 271.07 18.42 0.0
-4 13 0 304.28 261.99 21.10 0.0
-3 13 0 678.63 233.80 30.42 0.0
-2 13 0 7643.66 284.45 89.84 180.0
-1 13 0 3984.27 209.16 62.64 0.0
0 13 0 1404.53 98.48 38.26 180.0
1 13 0 19791.94 227.83 136.47 0.0
2 13 0 6100.82 178.12 78.42 180.0
3 13 0 1071.75 84.79 32.99 180.0
4 13 0 386.64 93.73 20.10 180.0
5 13 0 14314.22 488.35 121.44 0.0
6 13 0 139.57 105.92 9.88 180.0
7 13 0 1442.28 118.94 41.64 180.0
8 13 0 2166.19 182.86 41.27 180.0
9 13 0 406.34 209.68 18.65 0.0
10 13 0 3934.32 237.18 60.12 0.0
11 13 0 2956.64 269.56 52.52 180.0
-3 14 0 2609.48 264.59 49.27 0.0
-2 14 0 1517.51 113.31 39.16 180.0
-1 14 0 2484.50 218.36 49.55 180.0
0 14 0 1018.08 105.98 32.41 0.0
1 14 0 314.07 103.11 17.84 0.0
2 14 0 1333.70 101.38 37.17 0.0
3 14 0 8255.43 211.14 91.70 180.0
4 14 0 72.23 105.20 6.57 0.0
5 14 0 54.94 111.13 8.06 0.0
6 14 0 1762.66 172.70 39.85 0.0
7 14 0 3313.23 140.28 57.76 180.0
8 14 0 665.93 150.41 29.53 180.0
10 14 0 1142.89 259.39 34.58 0.0
11 14 0 119.25 282.73 7.40 180.0
-2 15 0 652.04 262.72 22.64 180.0
-1 15 0 1624.20 197.13 41.73 180.0
0 15 0 0.00 108.35 4.59 180.0
1 15 0 8155.80 351.54 88.92 0.0
2 15 0 5327.46 146.68 73.22 180.0
3 15 0 140.29 122.73 11.50 180.0
4 15 0 1059.57 129.81 31.54 180.0
5 15 0 8129.77 180.54 91.58 0.0
6 15 0 677.69 124.27 31.15 180.0
7 15 0 78.54 150.99 1.65 0.0
8 15 0 3172.49 178.86 60.73 180.0
-1 16 0 394.96 150.97 15.30 180.0
0 16 0 57.15 137.87 1.90 0.0
1 16 0 4055.65 146.26 64.34 0.0
2 16 0 5.46 73.30 9.89 0.0
3 16 0 5195.63 198.27 73.45 180.0
4 16 0 776.62 136.85 30.03 0.0
5 16 0 215.53 141.48 5.38 0.0
6 16 0 6878.99 181.59 81.59 0.0
7 16 0 7551.83 240.47 86.50 180.0
8 16 0 215.17 176.26 13.97 0.0
-1 17 0 17802.81 324.89 131.66 180.0
0 17 0 3292.78 181.20 59.89 0.0
1 17 0 1715.10 136.54 41.13 0.0
2 17 0 138.77 149.48 13.21 0.0
3 17 0 1447.40 150.16 41.23 180.0
4 17 0 196.15 153.78 13.70 180.0
5 17 0 3677.44 195.47 61.27 0.0
6 17 0 480.83 160.24 20.97 180.0
7 17 0 121.31 174.12 8.26 0.0
8 17 0 4630.61 219.57 66.76 180.0
-1 18 0 155.33 181.00 10.97 180.0
0 18 0 1508.75 168.27 37.95 180.0
1 18 0 7947.19 246.86 91.39 0.0
2 18 0 809.16 162.96 27.29 180.0
3 18 0 583.11 160.11 26.01 180.0
4 18 0 996.34 164.59 34.76 180.0
5 18 0 2115.75 179.46 46.13 0.0
6 18 0 2084.85 187.26 48.58 0.0
7 18 0 2592.82 193.91 50.79 180.0
8 18 0 396.63 203.25 18.43 0.0
0 19 0 3310.15 195.33 57.48 0.0
1 19 0 46.03 183.04 8.96 0.0
2 19 0 1452.18 183.82 39.99 0.0
3 19 0 7644.06 257.09 88.28 180.0
4 19 0 38.75 172.45 4.05 180.0
5 19 0 641.59 188.26 27.53 0.0
6 19 0 2727.44 196.18 52.37 0.0
7 19 0 994.57 209.44 32.48 180.0
8 19 0 758.06 217.10 31.17 180.0
0 20 0 920.29 209.22 26.66 180.0
1 20 0 2395.20 196.52 52.83 0.0
2 20 0 183.29 190.13 15.03 180.0
3 20 0 523.44 188.05 24.38 180.0
4 20 0 2792.19 202.86 51.98 180.0
5 20 0 2933.52 207.39 53.99 0.0
6 20 0 81.83 202.26 12.80 0.0
7 20 0 3.47 219.34 0.40 0.0
1 21 0 6.41 262.62 6.11 180.0
2 21 0 1071.19 200.13 32.83 0.0
3 21 0 5659.93 248.62 75.56 180.0
4 21 0 26.00 203.42 3.16 180.0
5 21 0 39.33 225.08 2.09 0.0
-5 -21 1 60.82 224.58 1.03 180.0
-4 -21 1 4236.49 232.40 65.82 180.0
-3 -21 1 1311.66 203.62 32.40 0.0
-2 -21 1 414.35 204.31 22.66 180.0
-6 -20 1 820.77 222.87 35.23 0.0
-5 -20 1 356.08 206.97 20.84 180.0
-4 -20 1 2636.18 197.31 51.47 180.0
-3 -20 1 123.00 187.78 7.66 180.0
-1 -20 1 247.13 200.54 19.48 180.0
0 -20 1 0.00 176.81 5.69 0.0
-8 -19 1 0.00 141.28 4.80 180.0
-7 -19 1 171.96 216.62 10.28 0.0
-6 -19 1 6899.61 270.61 84.65 0.0
-5 -19 1 723.64 182.50 25.42 180.0
-4 -19 1 1392.55 181.78 43.91 180.0
-3 -19 1 124.07 176.06 2.74 180.0
-2 -19 1 1148.81 179.34 32.82 0.0
-1 -19 1 131.87 184.69 12.39 0.0
0 -19 1 4900.39 216.15 70.38 180.0
-8 -18 1 2805.19 206.07 53.83 180.0
-7 -18 1 3245.40 205.15 58.95 0.0
-6 -18 1 1694.05 175.42 41.69 0.0
-5 -18 1 191.51 168.56 15.87 0.0
-4 -18 1 3532.96 198.00 61.38 180.0
-3 -18 1 906.81 165.91 29.62 0.0
-2 -18 1 1090.29 163.58 34.03 0.0
-1 -18 1 237.76 175.79 15.23 0.0
0 -18 1 2989.38 181.83 50.60 180.0
-8 -17 1 27.67 195.72 7.65 0.0
-6 -17 1 16484.44 340.45 125.12 0.0
-5 -17 1 4643.00 209.55 66.29 180.0
-4 -17 1 20.33 145.22 0.15 180.0
-3 -17 1 4362.87 197.71 64.42 180.0
-2 -17 1 22905.36 364.83 149.16 0.0
-1 -17 1 158.92 132.37 10.33 180.0
0 -17 1 517.74 162.80 24.54 180.0
1 -17 1 3537.94 181.81 60.01 180.0
-8 -16 1 2477.55 181.40 51.95 180.0
-7 -16 1 1044.07 166.13 34.86 0.0
-6 -16 1 29.17 154.17 8.86 0.0
-5 -16 1 1334.84 148.06 38.34 0.0
-4 -16 1 6038.18 212.74 78.90 180.0
-3 -16 1 3864.52 181.89 64.54 0.0
-2 -16 1 87.23 129.45 12.19 180.0
-1 -16 1 13252.30 276.73 113.26 0.0
0 -16 1 11628.05 593.77 106.31 180.0
-8 -15 1 4492.07 202.63 66.51 180.0
-7 -15 1 0.00 151.37 0.38 0.0
-6 -15 1 803.87 124.54 28.50 0.0
-5 -15 1 686.89 140.49 27.27 180.0
-4 -15 1 0.00 58.55 4.12 180.0
-3 -15 1 2304.57 153.49 49.85 180.0
-2 -15 1 24218.26 546.23 156.57 0.0
-1 -15 1 304.33 153.89 17.66 180.0
0 -15 1 1470.29 133.90 36.12 0.0
1 -15 1 8887.77 226.48 93.05 180.0
2 -15 1 5330.21 263.71 72.03 0.0
-8 -14 1 366.01 157.32 20.42 180.0
-7 -14 1 0.00 127.23 4.60 0.0
-6 -14 1 50.91 121.42 6.91 0.0
-5 -14 1 236.62 107.33 13.84 0.0
-4 -14 1 2869.65 301.27 54.47 180.0
-3 -14 1 111.25 122.17 7.84 0.0
-2 -14 1 253.50 100.99 16.12 0.0
-1 -14 1 7566.65 163.17 87.51 0.0
0 -14 1 4006.83 163.81 64.55 180.0
1 -14 1 380.43 114.63 19.81 0.0
2 -14 1 287.76 250.04 16.78 180.0
3 -14 1 7529.69 303.46 90.06 0.0
-11 -13 1 3115.80 269.99 57.97 0.0
-10 -13 1 0.00 68.45 7.39 0.0
-9 -13 1 85.85 212.74 9.16 0.0
-8 -13 1 13589.91 310.30 112.33 180.0
-7 -13 1 1300.49 200.00 34.68 0.0
-6 -13 1 0.00 22.34 2.96 0.0
-5 -13 1 1012.00 102.60 34.20 0.0
-4 -13 1 4414.29 130.86 67.38 180.0
-3 -13 1 744.52 98.88 29.89 180.0
-2 -13 1 614.30 87.04 23.94 0.0
-1 -13 1 56.70 100.00 6.68 0.0
0 -13 1 103.63 102.51 3.37 0.0
1 -13 1 5045.52 172.87 70.34 180.0
2 -13 1 3634.44 343.92 59.63 0.0
3 -13 1 5342.79 259.34 74.56 0.0
4 -13 1 1296.54 264.47 35.03 0.0
-11 -12 1 799.58 279.09 27.32 0.0
-9 -12 1 3174.29 209.68 55.62 180.0
-8 -12 1 125.91 107.12 8.94 0.0
-7 -12 1 1971.73 184.91 44.83 180.0
-6 -12 1 5140.75 145.38 71.39 0.0
-5 -12 1 3083.12 112.95 55.46 180.0
-4 -12 1 1689.35 98.29 42.68 180.0
-3 -12 1 6323.56 182.83 76.39 180.0
-2 -12 1 1870.51 86.07 44.17 0.0
-1 -12 1 353.60 67.99 19.73 0.0
0 -12 1 751.86 76.86 28.19 180.0
1 -12 1 39.26 82.36 3.36 0.0
2 -12 1 615.12 98.48 22.93 180.0
3 -12 1 9355.17 310.53 98.18 0.0
4 -12 1 703.53 252.04 31.40 180.0
-11 -11 1 1685.90 263.11 34.07 0.0
-10 -11 1 2281.84 224.57 47.07 0.0
-9 -11 1 78.20 197.23 3.68 0.0
-8 -11 1 11376.83 403.71 105.05 180.0
-7 -11 1 3398.66 106.46 58.69 0.0
-6 -11 1 419.64 74.57 22.08 0.0
-5 -11 1 12561.84 183.93 115.23 0.0
-4 -11 1 38527.06 860.97 197.58 180.0
-3 -11 1 1265.79 71.02 36.30 0.0
-2 -11 1 8398.21 103.70 91.08 180.0
-1 -11 1 16087.90 301.84 122.26 0.0
0 -11 1 3757.71 127.85 59.47 180.0
1 -11 1 3354.06 89.11 56.97 180.0
2 -11 1 255.94 116.59 17.66 0.0
3 -11 1 1900.55 131.14 45.70 0.0
4 -11 1 711.08 217.98 28.26 0.0
5 -11 1 4871.17 267.96 75.79 180.0
-11 -10 1 3330.35 248.96 55.23 0.0
-10 -10 1 1407.58 218.07 40.71 0.0
-9 -10 1 275.46 179.56 19.97 180.0
-8 -10 1 664.83 129.18 27.40 180.0
-7 -10 1 1454.96 78.30 38.53 180.0
-6 -10 1 23406.92 241.91 157.18 0.0
-5 -10 1 1423.18 68.88 39.40 180.0
-4 -10 1 20.08 34.59 2.08 180.0
-3 -10 1 18790.01 222.10 136.59 180.0
-2 -10 1 31923.87 321.89 175.16 0.0
-1 -10 1 6419.45 115.59 78.75 180.0
0 -10 1 1057.76 66.23 31.28 0.0
1 -10 1 24775.66 545.13 153.54 180.0
2 -10 1 1141.07 107.37 35.38 0.0
3 -10 1 662.83 122.47 29.35 0.0
4 -10 1 0.00 130.42 2.87 0.0
5 -10 1 0.00 77.31 8.18 0.0
6 -10 1 3266.03 268.72 57.23 180.0
-11 -9 1 246.55 246.53 16.36 180.0
-10 -9 1 9259.19 308.25 94.01 0.0
-9 -9 1 555.85 183.07 20.87 180.0
-8 -9 1 1136.33 126.55 34.78 180.0
-7 -9 1 0.00 48.52 8.38 180.0
-6 -9 1 8562.25 180.31 91.30 0.0
-5 -9 1 4050.66 107.61 66.02 0.0
-4 -9 1 15680.66 129.04 125.68 180.0
-3 -9 1 1347.80 61.61 36.76 180.0
-2 -9 1 786.21 51.26 28.53 180.0
-1 -9 1 45935.93 233.12 212.50 0.0
0 -9 1 19151.59 182.22 136.09 180.0
1 -9 1 2909.13 248.41 52.64 180.0
2 -9 1 2702.54 105.55 52.37 180.0
3 -9 1 2941.35 120.71 55.90 0.0
4 -9 1 47.86 122.70 1.56 0.0
5 -9 1 1583.03 141.12 41.09 180.0
6 -9 1 0.55 161.21 0.34 180.0
-12 -8 1 1890.54 285.65 43.52 180.0
-11 -8 1 1243.25 249.00 40.76 0.0
-10 -8 1 206.55 214.25 13.44 180.0
-9 -8 1 316.94 143.75 18.02 0.0
-8 -8 1 7206.51 507.18 84.32 180.0
-7 -8 1 60.99 70.72 6.73 0.0
-6 -8 1 16284.39 236.94 129.23 0.0
-5 -8 1 594.22 55.50 24.71 0.0
-4 -8 1 1390.16 48.91 36.48 180.0
-3 -8 1 13588.82 231.14 116.26 180.0
-2 -8 1 18418.75 206.37 135.60 0.0
-1 -8 1 142.85 43.88 8.24 0.0
0 -8 1 756.12 42.47 26.50 0.0
1 -8 1 30616.24 1177.16 174.96 180.0
2 -8 1 5563.77 128.65 73.97 0.0
3 -8 1 698.74 92.43 24.10 0.0
4 -8 1 1144.03 192.49 32.21 0.0
5 -8 1 11503.28 513.44 105.81 180.0
6 -8 1 103.95 158.73 9.90 180.0
7 -8 1 471.98 262.77 21.66 0.0
-12 -7 1 123.35 294.22 10.30 180.0
-11 -7 1 1386.83 234.48 32.24 180.0
-9 -7 1 1324.57 121.95 37.19 180.0
-8 -7 1 186.72 105.40 14.09 0.0
-7 -7 1 5796.20 130.06 76.08 180.0
-6 -7 1 9763.91 203.34 98.39 0.0
-5 -7 1 242.88 45.87 15.71 0.0
-4 -7 1 128.12 41.97 10.33 180.0
-3 -7 1 6666.94 111.39 80.68 180.0
-2 -7 1 7093.39 193.02 83.54 0.0
-1 -7 1 50122.90 277.01 224.33 0.0
0 -7 1 12268.90 109.81 110.29 180.0
1 -7 1 10935.16 362.60 105.98 180.0
2 -7 1 7026.16 294.08 84.51 180.0
3 -7 1 13415.06 485.30 115.39 0.0
4 -7 1 854.11 98.88 26.63 0.0
5 -7 1 1055.24 115.29 37.61 180.0
6 -7 1 7916.02 498.94 85.98 180.0
7 -7 1 1453.04 185.39 39.22 0.0
-12 -6 1 1218.36 291.60 39.95 180.0
-11 -6 1 1287.71 235.47 36.06 0.0
-10 -6 1 1.26 199.02 7.01 180.0
-9 -6 1 3632.51 171.04 59.48 0.0
-8 -6 1 19621.35 225.83 140.04 180.0
-7 -6 1 4559.56 114.48 68.38 0.0
-6 -6 1 748.53 54.87 27.37 180.0
-5 -6 1 8866.10 118.39 93.40 0.0
-4 -6 1 13433.38 155.57 115.09 180.0
-3 -6 1 1936.09 46.87 42.47 180.0
-2 -6 1 1491.66 48.99 38.87 0.0
-1 -6 1 20929.58 318.14 143.07 0.0
0 -6 1 261.33 40.33 15.64 0.0
1 -6 1 21836.89 134.86 149.20 180.0
2 -6 1 4268.28 105.36 64.60 0.0
3 -6 1 797.55 204.70 27.44 0.0
4 -6 1 9921.96 428.22 100.14 0.0
5 -6 1 33438.66 1798.85 184.69 180.0
6 -6 1 2498.38 133.42 52.07 0.0
7 -6 1 936.95 159.74 32.23 180.0
8 -6 1 6776.45 297.19 82.59 0.0
-12 -5 1 1991.57 274.72 45.42 180.0
-11 -5 1 0.00 372.16 5.58 180.0
-10 -5 1 2888.74 216.80 53.89 0.0
-9 -5 1 550.92 118.06 26.28 180.0
-8 -5 1 45.84 99.24 5.53 180.0
-7 -5 1 11304.20 177.08 106.52 180.0
-6 -5 1 11441.18 155.73 106.21 0.0
-5 -5 1 7.40 21.76 5.66 0.0
-4 -5 1 10917.93 87.42 106.18 0.0
-3 -5 1 45270.73 282.12 211.39 180.0
-2 -5 1 24712.17 306.25 156.21 0.0
-1 -5 1 168.78 153.96 6.13 180.0
0 -5 1 3279.67 68.36 56.57 0.0
1 -5 1 12098.25 137.51 110.21 180.0
2 -5 1 3294.97 84.53 56.69 180.0
3 -5 1 36683.25 268.69 192.58 0.0
4 -5 1 49.63 76.91 6.27 0.0
5 -5 1 0.00 85.86 6.49 180.0
6 -5 1 32086.84 369.26 178.66 180.0
7 -5 1 10270.73 340.22 101.24 0.0
8 -5 1 3.14 99.56 1.22 180.0
-12 -4 1 670.28 298.48 29.65 180.0
-11 -4 1 152.87 238.61 8.44 180.0
-10 -4 1 4323.65 236.59 67.32 0.0
-9 -4 1 761.76 115.68 28.17 0.0
-8 -4 1 8418.04 254.11 91.20 180.0
-7 -4 1 1660.37 80.38 41.61 0.0
-6 -4 1 327.69 44.91 18.41 180.0
-5 -4 1 19531.15 171.33 138.88 0.0
-4 -4 1 31838.04 351.21 178.34 180.0
-3 -4 1 4500.84 106.13 70.18 0.0
-2 -4 1 9531.08 196.74 98.22 180.0
-1 -4 1 77864.23 527.38 276.43 0.0
0 -4 1 33959.91 307.13 182.47 180.0
1 -4 1 7057.14 284.27 82.48 180.0
2 -4 1 7816.50 145.70 88.62 180.0
3 -4 1 21909.60 212.80 148.71 0.0
4 -4 1 2521.37 88.77 51.70 0.0
5 -4 1 9106.50 164.76 96.64 180.0
6 -4 1 80.85 113.17 8.38 0.0
7 -4 1 1793.56 138.92 44.16 180.0
8 -4 1 15536.19 281.36 125.99 0.0
-12 -3 1 3311.80 281.75 58.78 180.0
-10 -3 1 765.13 200.03 26.70 0.0
-9 -3 1 2211.30 145.36 45.85 0.0
-8 -3 1 6539.97 137.85 81.48 180.0
-7 -3 1 2432.23 103.97 50.67 180.0
-6 -3 1 2132.72 99.86 46.65 0.0
-5 -3 1 5524.32 126.84 76.06 0.0
-4 -3 1 1334.14 37.38 36.84 180.0
-3 -3 1 59688.78 654.61 241.27 180.0
-2 -3 1 5924.50 57.72 77.19 0.0
-1 -3 1 2265.97 40.48 47.97 180.0
0 -3 1 34597.68 170.14 185.41 0.0
1 -3 1 1774.66 81.29 42.09 180.0
2 -3 1 6.38 61.11 5.41 180.0
3 -3 1 8486.24 124.47 92.64 0.0
4 -3 1 1188.52 70.07 34.70 0.0
5 -3 1 3053.32 86.13 53.43 180.0
6 -3 1 9608.00 131.38 96.16 180.0
7 -3 1 7241.84 186.01 84.60 0.0
8 -3 1 639.08 230.11 30.84 0.0
-12 -2 1 1142.97 294.66 30.04 180.0
-11 -2 1 1145.45 240.82 32.38 180.0
-10 -2 1 15046.49 361.53 117.27 0.0
-9 -2 1 777.90 142.74 28.11 180.0
-8 -2 1 2534.62 121.64 49.06 180.0
-7 -2 1 6527.33 121.22 82.41 180.0
-6 -2 1 4101.58 147.81 64.44 0.0
-5 -2 1 17381.08 252.92 132.47 0.0
-4 -2 1 10205.24 149.04 103.37 180.0
-3 -2 1 839.54 59.98 28.24 180.0
-2 -2 1 147.41 29.57 12.26 180.0
-1 -2 1 92231.66 1724.65 294.82 0.0
0 -2 1 18639.70 105.88 132.04 180.0
1 -2 1 894.19 90.12 28.64 180.0
2 -2 1 2471.28 133.09 52.86 180.0
3 -2 1 21628.79 120.98 149.29 0.0
4 -2 1 260.13 42.34 17.95 180.0
5 -2 1 70.11 60.59 5.63 180.0
6 -2 1 7830.81 119.05 88.57 180.0
7 -2 1 1044.91 83.54 33.46 0.0
8 -2 1 4545.97 277.26 64.89 0.0
-12 -1 1 2753.04 290.16 54.93 180.0
-10 -1 1 395.54 208.37 16.88 180.0
-9 -1 1 6948.73 188.82 81.23 0.0
-8 -1 1 11786.81 600.76 107.27 180.0
-7 -1 1 498.04 80.47 21.79 180.0
-6 -1 1 1940.95 103.46 46.53 0.0
-5 -1 1 12983.09 167.21 113.54 0.0
-4 -1 1 4157.57 98.22 64.24 180.0
-3 -1 1 5619.21 122.10 76.39 180.0
-2 -1 1 5847.16 150.06 76.38 0.0
-1 -1 1 10044.66 218.33 97.56 0.0
1 -1 1 116736.00 570.79 329.54 180.0
2 -1 1 50.01 25.94 8.49 0.0
3 -1 1 3191.34 54.00 56.68 180.0
4 -1 1 10611.61 276.46 103.49 0.0
5 -1 1 3332.04 65.92 59.56 180.0
6 -1 1 198.79 62.95 14.94 180.0
7 -1 1 36.59 58.33 8.85 180.0
8 -1 1 3047.42 214.64 54.85 0.0
9 -1 1 1.71 66.50 1.57 180.0
-11 0 1 683.35 259.16 27.78 180.0
-10 0 1 10262.52 312.00 96.78 0.0
-9 0 1 5286.06 173.40 70.14 180.0
-8 0 1 198.65 141.97 14.01 0.0
-7 0 1 29427.15 227.67 171.63 180.0
-6 0 1 28251.27 318.95 167.91 0.0
-5 0 1 1266.42 41.28 36.99 0.0
-4 0 1 49.41 36.58 6.15 0.0
-3 0 1 55467.37 210.81 236.79 180.0
-2 0 1 2240.04 34.21 44.69 0.0
-1 0 1 34109.18 554.20 175.20 0.0
1 0 1 748.78 32.61 24.15 180.0
2 0 1 7374.86 64.14 86.59 180.0
3 0 1 32124.29 211.42 180.32 0.0
4 0 1 2358.57 58.05 51.21 180.0
5 0 1 2425.83 55.06 50.07 0.0
6 0 1 29042.51 262.64 172.43 180.0
7 0 1 14400.38 201.43 120.32 0.0
8 0 1 49.41 178.13 4.29 180.0
9 0 1 691.61 144.79 26.73 0.0
10 0 1 3076.22 212.12 52.90 180.0
-10 1 1 229.86 211.37 13.94 0.0
-9 1 1 3749.60 355.66 58.76 0.0
-8 1 1 6553.97 165.83 80.30 180.0
-7 1 1 0.00 35.76 0.91 180.0
-6 1 1 1316.75 57.81 36.32 180.0
-5 1 1 18811.37 167.21 137.11 0.0
-4 1 1 11041.46 161.97 107.31 180.0
-3 1 1 277.97 30.34 14.79 180.0
-2 1 1 19201.88 103.03 138.75 180.0
-1 1 1 30273.33 173.00 167.77 0.0
1 1 1 26479.74 267.37 156.00 180.0
2 1 1 344.62 40.79 18.05 180.0
3 1 1 135.43 48.83 10.85 0.0
4 1 1 56609.34 861.20 238.27 0.0
5 1 1 11803.13 163.76 110.46 180.0
6 1 1 3548.72 83.21 61.00 0.0
7 1 1 15140.62 443.67 123.53 180.0
8 1 1 12546.93 235.20 112.29 0.0
9 1 1 3479.45 409.77 56.67 180.0
10 1 1 140.44 201.89 5.90 0.0
11 1 1 2161.06 239.16 43.07 180.0
-9 2 1 224.95 263.65 13.67 0.0
-8 2 1 105.38 121.07 14.02 180.0
-7 2 1 6995.61 165.16 82.40 180.0
-6 2 1 11634.87 140.04 107.53 0.0
-5 2 1 606.70 63.02 25.10 180.0
-4 2 1 1135.77 49.27 35.09 0.0
-3 2 1 88236.02 460.57 298.21 180.0
-2 2 1 14473.10 131.13 121.56 0.0
-1 2 1 3725.86 43.93 59.92 0.0
0 2 1 35555.77 172.88 183.76 0.0
1 2 1 41250.37 318.37 193.05 180.0
2 2 1 1471.03 48.40 37.39 180.0
3 2 1 3567.21 95.42 59.09 0.0
4 2 1 26445.52 204.61 162.11 0.0
5 2 1 259.57 50.63 16.99 180.0
6 2 1 24473.11 266.43 154.97 180.0
7 2 1 11260.92 238.74 106.47 0.0
8 2 1 7.89 102.76 0.91 180.0
9 2 1 3368.32 149.94 57.43 0.0
10 2 1 7440.39 275.29 84.11 180.0
11 2 1 0.34 237.72 0.30 180.0
12 2 1 69.16 282.38 6.24 0.0
-8 3 1 542.81 161.45 24.65 180.0
-7 3 1 754.74 88.16 25.79 180.0
-6 3 1 37.81 66.35 6.59 180.0
-5 3 1 1582.08 64.75 39.53 0.0
-4 3 1 774.97 46.81 27.14 180.0
-3 3 1 553.51 34.80 23.68 180.0
-2 3 1 19035.55 173.69 140.30 180.0
-1 3 1 53523.63 313.74 228.61 0.0
0 3 1 2017.92 34.84 44.54 180.0
1 3 1 539.02 44.27 24.87 0.0
2 3 1 16804.71 214.05 128.02 180.0
3 3 1 2658.31 71.42 51.96 0.0
4 3 1 22060.57 194.11 148.80 0.0
5 3 1 3224.48 72.27 55.56 180.0
6 3 1 3338.37 84.08 57.16 180.0
7 3 1 4142.60 101.23 67.00 180.0
8 3 1 16965.18 208.18 129.08 0.0
9 3 1 70.22 139.41 6.20 180.0
10 3 1 89.45 191.98 1.65 180.0
11 3 1 2592.37 236.08 52.32 180.0
12 3 1 2517.94 282.88 46.96 0.0
-8 4 1 2962.38 216.11 52.08 180.0
-7 4 1 543.03 129.54 21.82 180.0
-6 4 1 328.03 103.28 18.33 0.0
-5 4 1 3397.51 93.28 58.30 0.0
-4 4 1 143.60 65.87 10.09 0.0
-3 4 1 23576.95 173.27 158.18 180.0
-2 4 1 3637.21 81.89 63.79 0.0
-1 4 1 9312.52 136.04 95.64 180.0
0 4 1 16935.51 251.15 127.60 0.0
1 4 1 57883.80 326.95 233.38 180.0
2 4 1 17291.29 190.33 126.22 180.0
3 4 1 1476.85 62.54 36.80 0.0
4 4 1 41038.44 198.43 197.37 0.0
5 4 1 2071.86 65.34 47.78 180.0
6 4 1 4384.67 93.11 65.98 180.0
7 4 1 45.43 74.22 10.72 0.0
8 4 1 5268.59 160.63 71.32 0.0
9 4 1 2423.41 144.47 51.68 0.0
10 4 1 6179.00 257.27 78.80 180.0
11 4 1 0.00 49.94 2.22 0.0
12 4 1 370.67 290.31 18.71 0.0
-8 5 1 605.83 183.83 26.55 0.0
-7 5 1 2534.33 187.72 52.23 180.0
-6 5 1 1862.04 111.37 47.30 0.0
-5 5 1 4667.12 260.07 70.02 0.0
-4 5 1 81.02 75.93 6.55 180.0
-3 5 1 1126.67 63.35 33.86 180.0
-2 5 1 10317.73 126.92 103.86 180.0
-1 5 1 21060.80 160.23 145.67 0.0
0 5 1 23856.17 124.78 150.39 180.0
1 5 1 10087.68 306.88 99.57 0.0
2 5 1 51614.32 250.78 222.93 180.0
3 5 1 14212.10 237.08 117.80 0.0
4 5 1 371.35 44.78 18.41 180.0
5 5 1 4739.40 87.27 69.73 0.0
6 5 1 21949.50 275.51 145.63 180.0
7 5 1 493.52 75.73 25.74 0.0
8 5 1 8640.57 151.56 93.70 0.0
9 5 1 2145.57 120.69 47.03 0.0
10 5 1 765.10 196.67 27.11 180.0
11 5 1 2682.70 230.80 48.97 180.0
12 5 1 884.55 279.23 30.94 0.0
-8 6 1 10966.09 349.10 101.64 180.0
-7 6 1 156.34 157.97 11.09 0.0
-6 6 1 2590.75 187.14 52.71 180.0
-5 6 1 29282.45 679.92 171.45 0.0
-4 6 1 522.87 145.55 23.78 180.0
-3 6 1 267.31 68.96 17.30 180.0
-2 6 1 61.73 56.53 5.86 180.0
-1 6 1 1818.22 86.57 40.34 0.0
0 6 1 9353.27 230.97 94.68 0.0
1 6 1 33845.61 213.85 181.43 180.0
2 6 1 1972.82 148.96 42.38 180.0
3 6 1 2314.61 74.37 46.79 180.0
4 6 1 24341.57 141.30 156.29 0.0
5 6 1 18451.69 326.29 136.21 180.0
6 6 1 119.97 70.36 11.95 180.0
7 6 1 11830.76 158.60 108.98 180.0
8 6 1 17497.46 244.01 132.58 0.0
9 6 1 665.32 116.38 25.17 0.0
10 6 1 769.43 189.52 31.10 180.0
11 6 1 445.83 219.10 18.08 180.0
12 6 1 551.19 290.09 19.77 0.0
-7 7 1 9106.92 235.70 97.08 180.0
-6 7 1 3757.19 322.77 61.36 0.0
-5 7 1 2928.84 205.12 55.52 0.0
-4 7 1 4141.21 363.49 64.75 0.0
-3 7 1 15283.65 660.74 127.52 180.0
-2 7 1 1440.73 139.12 40.15 0.0
-1 7 1 102.23 42.44 10.97 0.0
0 7 1 3711.57 88.96 60.48 0.0
1 7 1 12.48 49.06 2.84 0.0
2 7 1 18150.01 177.41 133.38 180.0
3 7 1 6142.14 80.50 76.60 0.0
4 7 1 7467.51 76.87 86.41 180.0
5 7 1 11539.55 123.84 107.94 0.0
6 7 1 26267.44 434.72 160.23 180.0
7 7 1 5827.71 144.74 77.33 0.0
8 7 1 1017.95 149.97 32.66 180.0
9 7 1 4968.77 167.02 73.35 0.0
10 7 1 5475.62 247.45 72.36 180.0
11 7 1 10.05 232.80 1.27 180.0
12 7 1 28.58 288.20 2.95 0.0
-7 8 1 3731.10 269.16 59.51 180.0
-6 8 1 496.14 147.69 22.12 180.0
-5 8 1 22608.60 1221.87 153.85 0.0
-4 8 1 14.69 102.73 3.50 0.0
-3 8 1 160.90 88.84 12.81 0.0
-2 8 1 16300.31 190.88 129.86 180.0
-1 8 1 37466.39 268.27 195.12 0.0
0 8 1 4196.33 74.59 64.08 0.0
1 8 1 344.93 53.05 18.09 180.0
2 8 1 8927.72 119.81 91.89 180.0
3 8 1 733.23 41.33 25.69 0.0
4 8 1 2725.77 57.28 51.94 0.0
5 8 1 2689.26 85.15 51.80 180.0
6 8 1 2285.16 69.93 48.23 180.0
7 8 1 9284.14 128.36 94.45 180.0
8 8 1 9500.61 181.83 97.37 0.0
9 8 1 371.43 126.72 19.95 180.0
10 8 1 0.00 253.71 5.58 180.0
11 8 1 4978.22 273.43 67.80 180.0
12 8 1 1292.35 296.49 31.52 0.0
-6 9 1 0.00 229.87 9.15 0.0
-5 9 1 1014.25 199.45 35.68 0.0
-4 9 1 5751.46 304.07 76.22 0.0
-3 9 1 11444.60 295.44 105.94 180.0
-2 9 1 2625.79 97.65 51.58 0.0
-1 9 1 91.45 76.27 8.71 0.0
0 9 1 33030.18 292.65 177.93 0.0
1 9 1 11842.81 208.80 108.11 180.0
2 9 1 1105.13 56.93 30.60 180.0
3 9 1 343.67 58.12 16.11 180.0
4 9 1 7444.37 106.73 87.30 0.0
5 9 1 154.94 50.45 10.11 0.0
6 9 1 12927.72 131.69 111.89 180.0
7 9 1 116.30 111.61 10.98 0.0
8 9 1 2260.61 113.57 49.31 180.0
9 9 1 2004.35 130.86 44.96 0.0
10 9 1 972.86 195.02 35.98 180.0
11 9 1 0.00 582.47 1.87 180.0
12 9 1 86.59 286.83 6.88 180.0
-6 10 1 156.03 258.96 11.59 180.0
-5 10 1 2635.45 219.87 56.92 0.0
-4 10 1 3.41 16.40 1.95 180.0
-3 10 1 2622.91 178.29 54.57 180.0
-2 10 1 38983.71 747.89 196.97 180.0
-1 10 1 31215.74 382.46 174.57 0.0
0 10 1 7035.15 294.53 82.08 0.0
1 10 1 4488.02 91.17 65.74 0.0
2 10 1 14070.91 140.30 117.68 180.0
3 10 1 3308.99 69.54 58.41 0.0
4 10 1 7293.21 88.11 85.65 0.0
5 10 1 3435.29 79.30 58.99 0.0
6 10 1 4900.43 93.77 69.66 180.0
7 10 1 1835.35 109.59 41.48 180.0
8 10 1 4226.14 153.38 66.38 0.0
9 10 1 559.15 170.29 24.26 180.0
10 10 1 198.17 196.85 10.55 180.0
11 10 1 5239.88 270.80 74.14 180.0
-5 11 1 307.71 248.93 21.02 0.0
-4 11 1 698.18 220.50 33.24 0.0
-3 11 1 7923.22 273.20 90.47 180.0
-2 11 1 9.71 174.31 1.41 0.0
-1 11 1 1530.58 166.93 39.94 180.0
0 11 1 53869.68 787.09 226.02 0.0
1 11 1 17330.31 194.50 129.72 180.0
2 11 1 1281.71 63.46 34.69 0.0
3 11 1 4046.40 107.51 64.03 180.0
4 11 1 45089.77 268.04 213.49 0.0
5 11 1 2313.62 113.96 48.69 180.0
6 11 1 258.54 71.15 15.30 180.0
7 11 1 3003.95 91.82 55.91 180.0
8 11 1 1042.89 137.60 32.40 0.0
9 11 1 1062.09 176.27 31.87 0.0
10 11 1 1333.10 207.77 39.93 180.0
11 11 1 1026.00 240.90 28.15 180.0
-5 12 1 490.13 270.10 24.32 180.0
-4 12 1 2759.71 222.08 53.16 0.0
-3 12 1 6389.36 269.55 79.36 180.0
-2 12 1 4412.58 226.06 66.25 180.0
-1 12 1 7223.55 254.53 83.73 0.0
0 12 1 651.88 177.71 21.47 0.0
1 12 1 2538.58 99.06 49.50 0.0
2 12 1 40881.71 426.08 197.38 180.0
3 12 1 2436.78 82.89 47.89 0.0
4 12 1 5537.67 164.61 74.61 0.0
5 12 1 14916.00 201.47 119.76 0.0
6 12 1 16024.55 214.88 128.79 180.0
7 12 1 286.45 85.53 14.23 0.0
8 12 1 305.53 142.09 18.33 0.0
9 12 1 5080.79 227.93 71.36 0.0
10 12 1 289.12 220.16 22.47 180.0
11 12 1 2508.69 261.50 51.07 180.0
-4 13 1 695.41 260.89 23.65 180.0
-3 13 1 617.68 256.30 27.43 180.0
-2 13 1 10371.05 318.35 100.85 180.0
-1 13 1 801.09 214.72 25.88 0.0
0 13 1 1543.96 198.49 39.62 0.0
1 13 1 1226.95 96.55 33.84 180.0
2 13 1 3000.46 109.83 54.14 180.0
3 13 1 1869.59 85.72 42.90 180.0
4 13 1 22660.41 607.39 151.09 0.0
5 13 1 638.52 98.57 26.40 180.0
6 13 1 2199.71 272.10 46.95 0.0
7 13 1 7199.14 168.92 84.06 180.0
8 13 1 12338.65 289.31 107.47 0.0
9 13 1 381.07 201.07 20.49 0.0
11 13 1 3275.20 264.98 53.17 180.0
-3 14 1 3054.26 256.35 58.40 180.0
-2 14 1 152.69 250.20 7.93 180.0
-1 14 1 1727.21 222.70 44.92 180.0
0 14 1 1382.30 107.45 36.23 0.0
1 14 1 1640.10 109.97 41.12 180.0
2 14 1 6959.65 153.79 83.24 180.0
3 14 1 73.01 111.59 9.96 180.0
4 14 1 4800.95 166.10 69.81 0.0
5 14 1 5821.14 166.68 75.12 0.0
6 14 1 7747.15 232.62 87.78 180.0
7 14 1 67.00 120.77 9.08 180.0
10 14 1 863.89 241.35 28.10 180.0
11 14 1 295.65 285.74 18.12 180.0
-3 15 1 16.07 111.40 13.13 0.0
-2 15 1 6917.30 303.44 80.13 180.0
-1 15 1 6891.93 176.57 80.83 0.0
0 15 1 604.59 164.27 28.84 180.0
1 15 1 249.74 106.81 17.26 0.0
2 15 1 9867.72 321.95 99.36 180.0
3 15 1 188.48 123.51 13.51 0.0
4 15 1 124.55 124.51 8.89 0.0
5 15 1 0.00 177.77 7.51 0.0
6 15 1 401.45 123.15 18.62 180.0
7 15 1 4866.62 195.24 70.39 180.0
8 15 1 5436.16 204.55 72.84 0.0
-2 16 1 445.42 139.67 19.15 0.0
-1 16 1 4866.27 311.79 68.70 180.0
0 16 1 12243.45 827.83 109.99 0.0
1 16 1 1804.72 149.36 41.24 180.0
3 16 1 1866.48 146.47 44.36 180.0
4 16 1 443.63 134.58 23.14 0.0
5 16 1 108.42 148.22 5.73 0.0
6 16 1 1885.76 137.77 44.43 180.0
7 16 1 764.95 156.69 29.01 180.0
8 16 1 255.86 171.43 11.72 180.0
-1 17 1 7840.82 234.03 86.01 0.0
0 17 1 912.03 151.45 24.91 180.0
1 17 1 3326.34 145.25 56.17 0.0
2 17 1 11642.16 270.29 110.91 180.0
3 17 1 1907.19 160.74 45.47 0.0
4 17 1 1898.37 154.73 47.59 180.0
5 17 1 3755.68 193.89 62.29 0.0
6 17 1 4371.94 203.48 67.88 180.0
7 17 1 587.32 175.41 26.61 180.0
8 17 1 261.31 196.66 17.32 0.0
-1 18 1 120.20 178.31 11.45 180.0
0 18 1 12132.66 287.00 110.35 0.0
1 18 1 825.30 170.52 28.48 180.0
2 18 1 116.18 153.77 8.28 0.0
3 18 1 5923.96 227.20 75.46 180.0
4 18 1 3880.25 203.01 64.11 0.0
5 18 1 531.00 162.44 24.46 180.0
6 18 1 358.08 167.08 15.84 0.0
7 18 1 3815.33 209.58 64.72 180.0
8 18 1 350.75 197.79 17.82 0.0
-1 19 1 65.70 197.44 4.73 180.0
0 19 1 3096.00 193.69 56.56 0.0
1 19 1 479.95 172.87 24.26 0.0
2 19 1 1439.78 172.88 39.72 180.0
3 19 1 38.68 172.86 1.39 0.0
4 19 1 243.93 166.73 17.98 0.0
5 19 1 3728.56 208.23 64.74 0.0
6 19 1 4880.59 228.19 69.67 180.0
7 19 1 0.00 202.77 1.25 180.0
8 19 1 931.26 211.14 30.54 180.0
0 20 1 1669.92 202.65 42.25 0.0
1 20 1 493.52 189.94 23.61 0.0
2 20 1 690.52 187.16 26.21 180.0
3 20 1 1630.76 181.86 42.76 180.0
4 20 1 2081.09 193.62 49.55 0.0
5 20 1 985.45 192.80 31.61 0.0
6 20 1 154.31 199.34 15.91 0.0
7 20 1 3186.35 215.60 57.32 180.0
0 21 1 5152.24 240.45 71.44 0.0
1 21 1 106.92 214.80 3.06 180.0
2 21 1 37.12 200.88 13.48 180.0
3 21 1 1898.12 209.84 42.65 180.0
4 21 1 1879.16 206.36 43.52 0.0
5 21 1 1836.79 200.28 42.57 0.0
6 21 1 1029.92 214.61 30.45 180.0
2 22 1 2920.61 224.33 54.18 180.0
4 22 1 369.58 226.10 17.28 0.0
-3 -21 2 3902.99 217.79 60.81 0.0
-2 -21 2 204.01 215.59 12.48 180.0
-6 -20 2 896.07 210.99 24.28 0.0
-5 -20 2 3755.73 224.51 62.79 180.0
-4 -20 2 543.36 208.06 23.23 0.0
-3 -20 2 33.01 200.46 9.18 180.0
-2 -20 2 1607.94 198.39 36.09 0.0
-1 -20 2 415.48 213.01 18.54 180.0
-7 -19 2 3293.19 219.43 59.23 0.0
-6 -19 2 1056.33 204.24 29.99 180.0
-5 -19 2 276.84 195.56 18.97 180.0
-4 -19 2 770.41 186.42 26.22 180.0
-3 -19 2 4647.89 221.44 67.56 0.0
-2 -19 2 695.18 183.19 27.30 180.0
-1 -19 2 6.72 186.97 0.16 180.0
0 -19 2 1223.66 196.20 37.97 180.0
-8 -18 2 533.52 224.17 25.10 0.0
-7 -18 2 1103.95 201.30 33.96 0.0
-6 -18 2 44.77 181.93 7.48 0.0
-5 -18 2 6806.86 253.20 79.61 180.0
-4 -18 2 457.32 170.59 19.60 0.0
-3 -18 2 48.05 175.44 2.85 180.0
-2 -18 2 4495.78 209.88 68.54 0.0
-1 -18 2 3357.74 191.40 58.51 180.0
0 -18 2 55.36 180.28 12.31 180.0
-9 -17 2 4509.84 222.73 66.27 180.0
-8 -17 2 992.83 206.37 33.31 0.0
-7 -17 2 2086.37 189.80 43.78 0.0
-6 -17 2 234.60 187.26 6.09 180.0
-5 -17 2 2035.01 173.98 46.65 180.0
-4 -17 2 207.67 152.08 15.02 180.0
-3 -17 2 6609.07 227.46 81.24 0.0
-2 -17 2 0.00 194.90 0.20 180.0
-1 -17 2 243.61 160.11 14.48 0.0
0 -17 2 5495.07 211.46 75.35 180.0
-9 -16 2 59.13 331.32 2.43 0.0
-8 -16 2 1189.30 183.50 34.79 180.0
-7 -16 2 4408.43 213.74 67.51 0.0
-6 -16 2 158.10 166.72 14.78 180.0
-5 -16 2 513.90 151.67 19.71 180.0
-4 -16 2 160.83 139.97 14.25 180.0
-3 -16 2 1649.16 152.24 40.54 0.0
-2 -16 2 8006.42 232.96 90.15 0.0
-1 -16 2 9233.92 194.14 96.59 180.0
0 -16 2 25.16 276.30 5.22 0.0
-8 -15 2 4111.45 205.92 63.03 0.0
-7 -15 2 18.70 348.33 1.95 0.0
-6 -15 2 1745.28 234.56 43.38 0.0
-5 -15 2 9449.36 247.49 98.69 180.0
-4 -15 2 119.58 122.98 5.28 0.0
-3 -15 2 541.60 126.03 23.43 0.0
-2 -15 2 5017.33 147.01 70.09 0.0
-1 -15 2 2286.65 129.71 47.41 180.0
0 -15 2 4908.27 349.26 68.37 180.0
1 -15 2 3643.25 173.20 59.66 0.0
-8 -14 2 1250.99 161.46 39.62 180.0
-7 -14 2 2554.82 166.23 50.37 0.0
-6 -14 2 1323.93 122.69 35.95 180.0
-5 -14 2 51.09 121.42 6.29 0.0
-4 -14 2 6744.97 173.44 83.77 180.0
-3 -14 2 6923.28 260.04 82.41 0.0
-2 -14 2 504.22 105.48 22.11 0.0
-1 -14 2 805.98 111.56 27.82 180.0
0 -14 2 1535.48 120.64 40.12 180.0
1 -14 2 216.57 120.27 11.83 0.0
3 -14 2 144.81 279.94 11.68 180.0
-11 -13 2 2538.04 292.10 52.62 0.0
-10 -13 2 260.17 257.59 13.58 180.0
-8 -13 2 266.31 151.17 13.43 0.0
-7 -13 2 0.00 102.68 6.42 0.0
-6 -13 2 616.44 114.78 23.27 0.0
-5 -13 2 7832.07 200.93 87.28 180.0
-4 -13 2 148.88 97.70 10.20 180.0
-3 -13 2 0.00 89.20 2.36 180.0
-2 -13 2 10513.16 178.93 100.14 0.0
-1 -13 2 4617.51 175.19 66.68 180.0
0 -13 2 1849.83 93.30 42.81 180.0
1 -13 2 469.54 113.63 20.10 0.0
2 -13 2 6322.94 256.39 77.58 0.0
3 -13 2 389.78 251.12 16.79 0.0
4 -13 2 4799.63 274.45 68.88 180.0
-11 -12 2 912.10 281.16 29.68 0.0
-10 -12 2 47.93 247.78 4.63 0.0
-9 -12 2 1085.55 213.22 33.03 180.0
-8 -12 2 60.86 110.92 8.51 180.0
-7 -12 2 3718.85 118.20 59.88 0.0
-6 -12 2 44.74 97.92 10.86 180.0
-5 -12 2 127.04 94.13 8.95 180.0
-4 -12 2 13048.65 191.13 114.85 180.0
-3 -12 2 11109.26 204.66 103.28 0.0
-2 -12 2 6529.55 120.46 80.69 180.0
-1 -12 2 4012.16 119.18 61.10 0.0
0 -12 2 10388.22 223.33 100.36 180.0
1 -12 2 1157.60 86.79 33.16 0.0
2 -12 2 2540.04 191.92 51.10 0.0
3 -12 2 368.74 226.01 16.14 0.0
4 -12 2 2352.26 256.04 52.47 180.0
-11 -11 2 14142.42 390.24 113.61 0.0
-10 -11 2 2908.71 232.00 53.24 180.0
-9 -11 2 62.77 205.59 11.50 180.0
-8 -11 2 825.76 95.92 30.56 180.0
-7 -11 2 4826.63 145.26 70.31 0.0
-6 -11 2 1554.14 80.47 39.96 0.0
-5 -11 2 6212.30 302.17 79.33 180.0
-4 -11 2 242.66 86.03 11.31 180.0
-3 -11 2 235.47 70.33 16.36 180.0
-2 -11 2 10494.46 239.31 100.32 0.0
-1 -11 2 20959.09 164.09 142.43 180.0
0 -11 2 401.60 77.19 16.37 180.0
1 -11 2 3797.42 157.90 61.00 180.0
2 -11 2 13172.35 156.21 112.24 0.0
3 -11 2 803.74 141.02 28.56 180.0
4 -11 2 215.95 162.70 16.08 180.0
5 -11 2 1211.44 267.93 40.56 180.0
-11 -10 2 165.65 264.78 3.13 0.0
-10 -10 2 1850.59 219.24 44.24 0.0
-9 -10 2 10367.80 300.16 97.44 180.0
-8 -10 2 2792.91 99.58 50.92 0.0
-7 -10 2 2768.29 108.46 53.54 0.0
-6 -10 2 4993.31 104.86 71.73 0.0
-5 -10 2 5731.66 115.17 74.41 180.0
-4 -10 2 4812.35 89.30 67.23 180.0
-3 -10 2 3981.16 171.60 61.82 0.0
-2 -10 2 751.84 59.15 29.32 180.0
-1 -10 2 7085.53 97.25 82.37 0.0
0 -10 2 26597.47 196.29 159.62 180.0
1 -10 2 5560.15 101.51 73.20 0.0
2 -10 2 5735.17 103.51 75.00 180.0
3 -10 2 5625.69 159.94 77.50 0.0
4 -10 2 10012.09 383.98 101.15 180.0
5 -10 2 3038.52 177.59 55.51 0.0
-11 -9 2 6351.57 301.72 76.63 0.0
-10 -9 2 1203.39 211.01 34.32 180.0
-9 -9 2 1.96 182.58 4.66 180.0
-8 -9 2 4793.30 163.43 68.01 180.0
-7 -9 2 22994.76 360.08 151.23 0.0
-6 -9 2 2308.61 120.85 48.13 0.0
-5 -9 2 1014.91 62.79 32.83 180.0
-4 -9 2 10803.54 119.20 102.97 180.0
-3 -9 2 5916.36 94.01 77.70 0.0
-2 -9 2 7452.31 84.05 85.10 0.0
-1 -9 2 3248.77 92.65 58.15 180.0
0 -9 2 5552.90 203.46 72.98 180.0
1 -9 2 2865.48 75.83 53.21 180.0
2 -9 2 9485.02 471.66 97.64 0.0
3 -9 2 3956.99 263.17 64.82 180.0
4 -9 2 187.81 132.41 10.21 0.0
5 -9 2 14440.41 775.58 119.09 180.0
6 -9 2 7821.08 315.58 88.47 0.0
-11 -8 2 0.00 144.47 2.99 0.0
-10 -8 2 505.75 208.27 24.70 0.0
-9 -8 2 6412.15 249.68 79.80 180.0
-8 -8 2 94.42 130.36 11.32 0.0
-7 -8 2 1470.67 74.70 39.60 0.0
-6 -8 2 10936.81 183.50 104.37 0.0
-5 -8 2 11024.42 161.36 107.04 180.0
-4 -8 2 1472.07 56.86 38.06 0.0
-3 -8 2 101.55 40.00 9.06 0.0
-2 -8 2 33625.64 166.22 182.12 0.0
-1 -8 2 2517.55 51.32 49.47 180.0
0 -8 2 19923.56 151.71 139.14 180.0
1 -8 2 3.98 67.68 0.37 0.0
2 -8 2 185.27 87.26 12.95 0.0
3 -8 2 1894.25 100.59 46.46 0.0
4 -8 2 7965.07 178.56 89.76 180.0
5 -8 2 85.54 140.19 8.42 0.0
6 -8 2 2339.86 234.54 51.94 180.0
7 -8 2 3986.20 251.77 62.65 0.0
-12 -7 2 38.68 786.80 7.61 0.0
-11 -7 2 10.60 237.98 1.50 180.0
-10 -7 2 123.96 198.55 1.29 180.0
-9 -7 2 3174.64 158.27 57.11 180.0
-8 -7 2 3796.20 147.54 59.82 180.0
-7 -7 2 13506.43 149.91 114.97 0.0
-6 -7 2 3211.07 114.60 59.47 0.0
-5 -7 2 135.25 53.37 8.29 180.0
-4 -7 2 26452.55 142.74 162.54 180.0
-3 -7 2 19949.27 263.32 140.13 0.0
-2 -7 2 21489.30 125.11 145.24 0.0
-1 -7 2 3755.90 57.18 62.41 0.0
0 -7 2 15813.66 240.98 124.90 180.0
1 -7 2 561.68 70.43 19.89 180.0
2 -7 2 8200.00 471.53 92.24 0.0
3 -7 2 159.35 87.56 10.62 0.0
4 -7 2 2162.20 115.49 48.82 180.0
5 -7 2 15325.70 402.53 123.53 180.0
6 -7 2 9171.43 361.13 94.42 0.0
7 -7 2 1035.77 177.08 34.28 180.0
-12 -6 2 523.03 296.76 19.68 180.0
-11 -6 2 2473.00 241.13 46.87 0.0
-10 -6 2 408.92 190.62 15.99 180.0
-9 -6 2 3301.12 185.93 58.79 180.0
-8 -6 2 274.46 103.52 16.07 180.0
-7 -6 2 1.13 63.46 0.60 0.0
-6 -6 2 8816.80 209.38 93.55 0.0
-5 -6 2 12217.72 108.11 112.09 180.0
-4 -6 2 1333.14 55.07 38.09 0.0
-3 -6 2 8077.17 74.85 90.31 180.0
-2 -6 2 95597.17 531.96 304.28 0.0
-1 -6 2 23730.38 165.31 153.63 180.0
0 -6 2 9.53 40.00 2.51 180.0
1 -6 2 3212.60 98.21 56.34 180.0
2 -6 2 33348.26 258.16 181.14 0.0
3 -6 2 1191.66 191.35 35.44 0.0
4 -6 2 6252.44 343.63 78.32 180.0
5 -6 2 3641.63 132.32 62.82 180.0
6 -6 2 1019.74 132.97 31.66 180.0
7 -6 2 3668.64 162.25 59.28 0.0
-12 -5 2 880.08 301.68 26.62 0.0
-11 -5 2 710.52 235.63 26.43 180.0
-10 -5 2 4738.00 250.90 67.77 0.0
-9 -5 2 7467.20 242.98 86.49 180.0
-8 -5 2 599.37 104.68 24.16 180.0
-7 -5 2 370.09 84.67 20.98 0.0
-6 -5 2 34.03 53.90 5.25 180.0
-5 -5 2 650.10 44.26 25.53 180.0
-4 -5 2 35567.55 534.47 188.51 180.0
-3 -5 2 26418.88 186.36 162.57 0.0
-2 -5 2 879.38 40.61 28.44 0.0
-1 -5 2 36918.34 230.48 191.63 0.0
0 -5 2 59196.96 533.79 241.94 180.0
1 -5 2 3027.85 98.24 51.85 0.0
2 -5 2 8930.39 130.58 90.93 0.0
3 -5 2 31624.64 465.62 178.52 0.0
4 -5 2 15441.13 307.08 125.61 180.0
5 -5 2 3634.55 163.40 61.60 180.0
6 -5 2 2983.64 130.66 56.31 0.0
7 -5 2 711.44 155.89 25.82 0.0
8 -5 2 711.49 259.95 24.10 0.0
-12 -4 2 824.06 291.85 28.14 180.0
-11 -4 2 9390.53 333.16 91.88 0.0
-10 -4 2 3208.16 226.91 57.62 180.0
-9 -4 2 163.81 121.46 8.33 180.0
-8 -4 2 5205.62 152.39 71.54 180.0
-7 -4 2 2522.93 94.66 49.56 0.0
-6 -4 2 392.44 48.30 20.70 180.0
-5 -4 2 1590.57 48.17 40.12 180.0
-4 -4 2 8466.18 81.29 92.64 180.0
-3 -4 2 481.38 38.56 24.36 180.0
-2 -4 2 42110.32 305.65 206.33 0.0
-1 -4 2 14198.75 177.04 119.25 180.0
0 -4 2 21270.96 220.26 145.76 0.0
1 -4 2 16341.88 155.29 128.75 180.0
2 -4 2 51776.46 479.67 228.15 0.0
3 -4 2 1.46 62.62 0.91 0.0
4 -4 2 398.34 77.91 22.24 0.0
5 -4 2 16911.46 765.04 130.51 180.0
6 -4 2 9088.12 185.84 96.67 0.0
7 -4 2 1858.82 170.77 39.16 0.0
8 -4 2 124.79 240.78 14.25 180.0
-11 -3 2 2166.37 241.86 47.09 0.0
-10 -3 2 5373.56 254.94 69.61 0.0
-9 -3 2 9451.71 175.73 95.52 180.0
-8 -3 2 378.70 134.37 20.54 180.0
-7 -3 2 521.12 84.55 22.78 180.0
-6 -3 2 3744.93 68.97 60.24 0.0
-5 -3 2 3270.43 63.61 56.14 180.0
-4 -3 2 4179.24 59.41 66.05 180.0
-3 -3 2 14.93 34.90 0.09 0.0
-2 -3 2 57.67 29.53 7.11 180.0
-1 -3 2 4581.19 52.73 68.17 0.0
0 -3 2 30481.76 217.54 171.82 180.0
1 -3 2 385.98 84.94 14.57 180.0
2 -3 2 4513.82 86.26 68.01 0.0
3 -3 2 47253.44 279.49 220.97 0.0
4 -3 2 14654.58 179.79 121.81 180.0
5 -3 2 91.76 58.02 7.23 0.0
6 -3 2 2664.99 100.17 50.82 180.0
7 -3 2 22168.37 294.34 146.05 0.0
8 -3 2 526.27 233.37 21.30 180.0
-11 -2 2 5400.25 282.56 72.38 0.0
-10 -2 2 106.42 209.31 6.76 180.0
-9 -2 2 34.91 112.34 12.68 0.0
-8 -2 2 3070.13 108.54 55.80 180.0
-7 -2 2 11169.80 287.50 108.24 0.0
-6 -2 2 8.09 42.10 5.73 0.0
-5 -2 2 130.41 55.68 10.50 180.0
-4 -2 2 20513.45 145.30 147.58 180.0
-3 -2 2 7657.54 237.23 88.54 0.0
-2 -2 2 16247.62 141.17 124.70 180.0
-1 -2 2 28.16 39.48 3.39 0.0
0 -2 2 21741.51 170.91 144.36 180.0
1 -2 2 3626.06 163.59 61.03 180.0
2 -2 2 2401.48 66.02 48.40 0.0
3 -2 2 447.94 31.22 21.78 0.0
4 -2 2 2411.43 83.52 50.81 0.0
5 -2 2 9795.28 177.78 100.08 180.0
6 -2 2 13198.68 149.23 115.45 0.0
7 -2 2 4823.96 131.82 70.32 0.0
8 -2 2 1165.18 138.42 32.51 0.0
-12 -1 2 425.50 307.72 19.08 180.0
-11 -1 2 5381.06 279.52 69.03 0.0
-10 -1 2 1559.27 214.31 41.07 0.0
-9 -1 2 3582.23 156.68 59.88 180.0
-8 -1 2 411.89 100.81 21.11 180.0
-7 -1 2 209.08 80.00 14.46 0.0
-6 -1 2 28318.72 309.93 169.16 0.0
-5 -1 2 5391.79 74.59 74.42 180.0
-4 -1 2 1129.66 38.95 34.25 180.0
-3 -1 2 30659.42 147.76 177.04 180.0
-2 -1 2 1694.22 65.51 42.74 0.0
-1 -1 2 1865.94 134.39 43.03 180.0
0 -1 2 4847.40 43.70 66.62 180.0
1 -1 2 9032.04 127.63 94.43 180.0
2 -1 2 741.43 28.78 26.08 0.0
3 -1 2 12470.56 95.10 111.83 0.0
4 -1 2 5417.52 174.74 76.31 180.0
5 -1 2 129.17 51.53 10.28 0.0
6 -1 2 7526.54 116.39 86.63 180.0
7 -1 2 35360.02 303.95 189.21 0.0
8 -1 2 571.65 115.15 24.22 180.0
9 -1 2 74.51 147.36 7.16 180.0
-11 0 2 717.84 253.05 27.05 0.0
-10 0 2 2657.64 207.55 50.07 0.0
-9 0 2 1213.49 140.08 36.12 180.0
-8 0 2 4946.55 240.76 71.16 180.0
-7 0 2 8767.56 136.25 93.07 0.0
-6 0 2 2024.00 71.66 45.40 0.0
-5 0 2 1582.38 43.97 40.16 0.0
-4 0 2 59053.59 453.72 242.93 180.0
-3 0 2 39449.34 143.78 202.42 0.0
-2 0 2 15216.80 75.46 124.63 180.0
-1 0 2 63974.88 600.40 248.00 0.0
0 0 2 53377.82 641.64 213.87 180.0
1 0 2 52.97 27.30 4.20 0.0
2 0 2 698.84 30.69 23.92 180.0
3 0 2 3119.06 56.29 56.69 0.0
4 0 2 314.33 40.65 18.72 180.0
5 0 2 10336.02 109.60 101.21 180.0
6 0 2 4729.52 141.00 68.12 0.0
7 0 2 73.01 95.04 9.85 180.0
8 0 2 3751.17 136.45 59.33 0.0
9 0 2 4111.74 169.19 63.68 180.0
10 0 2 835.81 202.98 26.70 0.0
-10 1 2 95.86 214.51 2.93 0.0
-9 1 2 66.45 147.23 10.20 0.0
-8 1 2 2408.32 155.30 50.34 180.0
-7 1 2 1784.29 170.96 44.63 0.0
-6 1 2 24869.77 349.20 158.47 0.0
-5 1 2 2427.95 58.65 50.69 180.0
-4 1 2 376.24 37.04 19.28 0.0
-3 1 2 48160.23 163.67 222.74 180.0
-2 1 2 169531.03 682.50 406.64 0.0
-1 1 2 10055.36 142.04 103.41 180.0
0 1 2 356.48 31.22 18.57 0.0
1 1 2 76943.88 244.84 269.22 180.0
2 1 2 1846.88 78.26 42.24 0.0
3 1 2 2587.63 65.51 50.30 180.0
4 1 2 208.42 48.68 15.87 0.0
5 1 2 15301.74 210.48 123.44 180.0
6 1 2 365.29 58.46 20.22 180.0
7 1 2 13810.95 271.53 118.52 0.0
8 1 2 1038.26 129.72 31.04 180.0
9 1 2 474.83 148.45 17.26 0.0
10 1 2 6452.56 259.47 76.28 180.0
11 1 2 6889.71 292.32 79.48 0.0
-9 2 2 10430.51 919.05 97.28 180.0
-8 2 2 1352.57 288.52 36.92 180.0
-7 2 2 337.69 86.41 19.51 0.0
-6 2 2 14628.36 177.58 121.66 0.0
-5 2 2 33.94 35.57 7.36 0.0
-4 2 2 7830.56 110.48 89.49 180.0
-3 2 2 771.31 34.86 28.55 0.0
-2 2 2 7864.63 61.81 87.10 0.0
-1 2 2 33822.77 380.57 182.90 0.0
0 2 2 111672.23 1463.78 325.32 180.0
1 2 2 63.92 33.27 11.21 0.0
2 2 2 480.96 44.01 23.02 180.0
3 2 2 29608.27 280.29 170.98 0.0
4 2 2 22362.28 188.87 151.53 180.0
5 2 2 3850.76 96.92 60.84 180.0
6 2 2 872.62 62.88 30.22 180.0
7 2 2 603.22 78.32 23.75 0.0
8 2 2 443.97 111.69 25.11 0.0
9 2 2 1208.57 135.33 35.98 180.0
10 2 2 173.98 195.09 13.64 0.0
11 2 2 0.00 88.65 9.40 0.0
12 2 2 3117.27 276.21 51.96 0.0
-8 3 2 6806.26 189.08 81.49 180.0
-7 3 2 186.12 89.06 15.26 0.0
-6 3 2 2090.06 92.34 49.47 0.0
-5 3 2 636.15 48.83 24.19 0.0
-4 3 2 10832.86 148.27 104.33 180.0
-3 3 2 1929.96 44.13 43.84 180.0
-2 3 2 64776.66 712.01 257.09 0.0
-1 3 2 18505.03 94.95 134.17 0.0
0 3 2 381.47 40.50 20.12 0.0
1 3 2 64327.68 379.27 244.58 180.0
2 3 2 9569.79 98.16 97.46 0.0
3 3 2 5256.30 109.30 70.57 0.0
4 3 2 7515.53 118.90 88.32 0.0
5 3 2 40912.59 297.00 200.71 180.0
6 3 2 1918.04 86.55 42.29 0.0
7 3 2 590.17 75.36 25.73 180.0
8 3 2 1214.53 149.57 38.46 0.0
9 3 2 3071.33 149.23 55.39 180.0
10 3 2 852.45 191.03 27.82 180.0
11 3 2 776.96 241.35 28.04 0.0
-8 4 2 77.77 167.84 5.38 0.0
-7 4 2 48.45 127.27 7.05 180.0
-6 4 2 10512.38 570.42 102.71 0.0
-5 4 2 1573.97 63.21 40.54 180.0
-4 4 2 980.52 43.28 32.10 180.0
-3 4 2 13112.59 97.58 116.65 180.0
-2 4 2 34969.30 303.02 189.87 0.0
-1 4 2 1415.88 40.07 37.93 0.0
0 4 2 11445.95 153.11 107.97 180.0
1 4 2 12967.57 212.37 110.32 180.0
2 4 2 13860.83 97.50 116.50 0.0
3 4 2 32833.88 574.35 179.27 0.0
4 4 2 12279.23 242.81 108.53 180.0
5 4 2 3124.75 95.60 55.49 180.0
6 4 2 4369.38 137.85 66.61 180.0
7 4 2 12272.36 222.70 111.45 0.0
8 4 2 0.00 62.77 0.42 180.0
9 4 2 1898.09 137.11 44.07 180.0
10 4 2 2540.33 203.45 48.49 180.0
11 4 2 66.58 238.24 10.54 0.0
12 4 2 585.12 284.61 24.08 0.0
-8 5 2 7860.76 210.25 88.73 180.0
-7 5 2 462.36 144.91 20.10 0.0
-6 5 2 1424.92 115.32 41.26 180.0
-5 5 2 12176.85 321.72 111.53 0.0
-4 5 2 23693.25 696.54 156.66 180.0
-3 5 2 4753.24 162.82 71.01 0.0
-2 5 2 484.60 46.43 24.02 180.0
-1 5 2 14758.45 131.90 121.25 0.0
0 5 2 2367.57 42.09 47.01 180.0
1 5 2 17161.16 479.14 126.43 180.0
2 5 2 8245.05 87.77 89.54 0.0
3 5 2 27753.16 235.45 164.31 0.0
4 5 2 7554.47 149.51 86.74 0.0
5 5 2 41144.86 373.10 202.06 180.0
6 5 2 2108.06 105.51 48.32 0.0
7 5 2 906.68 111.24 30.19 180.0
8 5 2 16383.78 258.64 125.00 0.0
9 5 2 9562.37 172.66 97.07 180.0
10 5 2 57.56 196.50 11.16 180.0
11 5 2 518.98 224.72 23.34 180.0
12 5 2 1598.24 282.53 42.26 0.0
-8 6 2 402.80 182.99 24.11 180.0
-7 6 2 1116.57 169.40 34.43 180.0
-6 6 2 8215.82 184.38 91.54 0.0
-5 6 2 5815.72 475.66 75.40 180.0
-4 6 2 150.35 83.49 11.43 0.0
-3 6 2 22272.54 382.38 153.38 180.0
-2 6 2 63850.00 617.11 256.13 0.0
-1 6 2 234.49 45.89 17.59 180.0
0 6 2 5683.21 70.73 71.97 0.0
1 6 2 44544.55 526.81 203.88 180.0
2 6 2 6914.86 109.40 82.59 0.0
3 6 2 16137.66 119.70 127.21 0.0
4 6 2 1707.03 64.65 41.92 180.0
5 6 2 3.38 70.23 0.85 180.0
6 6 2 15121.02 159.80 123.18 180.0
7 6 2 27793.57 388.72 164.65 0.0
8 6 2 816.56 93.03 32.15 180.0
9 6 2 680.85 115.71 24.48 180.0
10 6 2 7795.60 280.90 89.88 180.0
11 6 2 3578.70 245.82 57.63 0.0
12 6 2 67.28 273.73 6.44 0.0
-7 7 2 332.28 231.07 16.55 0.0
-6 7 2 796.49 138.59 32.18 0.0
-5 7 2 9712.61 182.91 102.22 0.0
-4 7 2 22370.78 838.06 151.37 180.0
-3 7 2 3934.87 166.28 64.41 0.0
-2 7 2 37090.79 1385.70 194.37 180.0
-1 7 2 37273.45 558.70 193.66 0.0
0 7 2 34940.00 436.08 180.04 180.0
1 7 2 1283.86 73.47 35.01 0.0
2 7 2 2494.54 113.04 49.26 180.0
3 7 2 30738.29 163.12 173.65 0.0
4 7 2 558.75 44.79 23.91 180.0
5 7 2 6750.13 77.68 81.94 180.0
6 7 2 502.36 71.19 22.26 180.0
7 7 2 1501.06 86.38 39.30 0.0
8 7 2 16588.25 237.68 130.00 0.0
9 7 2 5563.56 145.13 74.83 180.0
10 7 2 335.02 185.10 17.02 180.0
11 7 2 1174.56 227.10 36.30 180.0
-6 8 2 2414.00 196.23 53.37 0.0
-5 8 2 658.75 121.08 28.04 0.0
-4 8 2 3613.20 119.24 63.25 180.0
-3 8 2 7014.38 244.54 85.60 180.0
-2 8 2 15759.69 450.13 127.48 0.0
-1 8 2 55.49 47.38 8.39 180.0
0 8 2 4.71 50.44 1.46 0.0
1 8 2 23186.54 308.37 149.30 180.0
2 8 2 9782.74 143.78 95.35 0.0
3 8 2 1857.12 58.11 42.58 0.0
4 8 2 5088.47 75.01 71.87 0.0
5 8 2 12538.46 169.02 110.64 180.0
6 8 2 681.47 63.00 24.73 180.0
7 8 2 10691.08 134.85 104.45 0.0
8 8 2 372.26 92.68 18.43 0.0
9 8 2 0.00 68.89 5.04 180.0
10 8 2 5568.21 254.27 75.85 180.0
11 8 2 2674.47 232.54 51.19 0.0
12 8 2 91.62 288.89 16.68 0.0
-6 9 2 6834.30 285.55 80.98 0.0
-5 9 2 0.00 77.30 1.07 0.0
-4 9 2 3495.76 190.18 61.68 180.0
-3 9 2 3150.89 109.75 56.01 180.0
-2 9 2 278.65 84.02 15.42 0.0
-1 9 2 37108.13 271.65 189.67 0.0
0 9 2 3510.13 100.10 56.18 180.0
1 9 2 1262.95 88.58 36.46 180.0
2 9 2 2684.39 151.50 51.94 180.0
3 9 2 5252.83 91.86 71.34 0.0
4 9 2 2512.76 64.95 50.17 180.0
5 9 2 675.69 69.64 25.10 0.0
6 9 2 9053.51 95.60 96.14 180.0
7 9 2 8208.17 123.76 88.50 0.0
8 9 2 117.14 92.38 12.20 0.0
9 9 2 136.31 134.24 15.54 180.0
10 9 2 2929.39 213.31 52.81 180.0
11 9 2 23.95 226.86 0.95 0.0
12 9 2 4070.17 276.21 59.60 0.0
-6 10 2 2839.17 258.26 55.93 0.0
-5 10 2 5638.62 264.61 79.34 0.0
-4 10 2 9443.70 297.42 103.56 180.0
-3 10 2 2478.25 168.00 51.69 180.0
-2 10 2 511.30 161.54 22.91 0.0
-1 10 2 8082.52 241.74 89.11 0.0
0 10 2 1424.93 62.50 37.78 180.0
1 10 2 11865.50 134.49 106.00 180.0
2 10 2 2798.50 99.20 52.59 0.0
3 10 2 1844.96 68.53 41.53 0.0
4 10 2 5611.93 146.24 74.44 0.0
5 10 2 23391.22 154.68 153.22 180.0
6 10 2 820.03 56.74 30.77 0.0
7 10 2 204.64 95.49 13.63 0.0
8 10 2 3777.91 145.79 60.20 0.0
9 10 2 1116.26 152.08 37.04 180.0
10 10 2 1115.26 210.47 36.20 180.0
11 10 2 57.40 236.59 10.04 0.0
-5 11 2 1068.06 249.85 32.69 180.0
-4 11 2 1820.14 200.87 44.35 0.0
-3 11 2 18555.41 396.94 139.18 180.0
-2 11 2 17339.87 366.66 134.55 0.0
-1 11 2 951.23 172.75 29.24 0.0
0 11 2 323.94 151.69 18.97 180.0
1 11 2 9788.60 238.11 97.70 180.0
2 11 2 3112.66 121.09 55.63 180.0
3 11 2 13749.80 148.74 115.72 0.0
4 11 2 182.39 69.08 10.69 180.0
5 11 2 1536.30 61.55 39.14 0.0
6 11 2 9545.31 115.50 97.76 180.0
7 11 2 7928.77 220.76 88.04 0.0
8 11 2 1055.52 131.39 30.78 180.0
9 11 2 995.25 169.51 29.47 0.0
10 11 2 5059.62 249.53 73.84 180.0
11 11 2 1565.51 234.10 37.47 0.0
-5 12 2 6476.57 305.65 80.74 0.0
-4 12 2 17079.51 420.14 131.74 180.0
-3 12 2 93.30 225.12 10.78 180.0
-2 12 2 2171.17 176.47 51.35 180.0
-1 12 2 26890.08 456.63 160.79 0.0
0 12 2 3647.94 193.01 59.55 180.0
1 12 2 3921.15 197.32 63.15 180.0
2 12 2 1441.11 75.44 35.96 180.0
3 12 2 6502.72 113.53 81.16 0.0
4 12 2 9145.86 182.46 93.82 0.0
5 12 2 20067.71 337.44 144.12 180.0
6 12 2 3039.13 133.04 53.91 0.0
7 12 2 2879.81 142.31 53.70 180.0
8 12 2 15484.86 253.63 121.69 0.0
9 12 2 5447.03 231.04 72.00 180.0
10 12 2 40.20 223.38 5.46 0.0
11 12 2 772.43 255.69 29.66 180.0
-4 13 2 1104.32 249.71 36.12 0.0
-3 13 2 20626.37 454.50 141.48 180.0
-2 13 2 11612.34 340.53 105.26 0.0
-1 13 2 3155.36 203.49 54.46 180.0
0 13 2 5010.46 229.82 70.03 0.0
1 13 2 15858.73 359.63 119.88 180.0
2 13 2 1395.10 79.88 36.98 0.0
3 13 2 2287.65 88.12 48.84 0.0
4 13 2 7503.35 128.48 85.94 0.0
5 13 2 2074.02 92.82 46.35 180.0
6 13 2 6944.11 156.26 83.12 180.0
7 13 2 2687.00 121.27 54.99 0.0
8 13 2 277.49 171.91 16.07 0.0
9 13 2 967.68 193.86 33.91 0.0
10 13 2 4989.80 253.35 70.53 180.0
11 13 2 801.03 260.63 28.27 0.0
-2 14 2 262.31 243.26 15.63 180.0
-1 14 2 10665.03 332.77 101.44 0.0
0 14 2 1488.89 216.67 41.77 180.0
1 14 2 3933.90 125.58 62.28 180.0
2 14 2 8630.32 473.11 91.25 180.0
3 14 2 11343.46 211.89 102.66 0.0
4 14 2 198.36 88.07 10.07 0.0
5 14 2 797.73 103.79 29.80 180.0
6 14 2 3603.35 131.36 58.30 180.0
7 14 2 89.57 115.72 12.67 0.0
9 14 2 970.70 210.50 34.95 180.0
10 14 2 542.55 241.28 25.76 180.0
-3 15 2 390.35 280.23 24.22 180.0
-2 15 2 635.53 269.03 24.77 0.0
-1 15 2 0.00 61.80 5.31 180.0
0 15 2 2242.97 246.46 45.43 0.0
1 15 2 6771.22 160.82 81.33 180.0
2 15 2 114.82 103.28 9.68 180.0
3 15 2 1.10 106.92 0.17 0.0
4 15 2 3471.67 128.89 59.54 0.0
5 15 2 5575.10 173.84 75.47 180.0
6 15 2 1244.55 116.77 36.25 180.0
7 15 2 16.90 132.80 5.93 0.0
-2 16 2 418.24 288.35 10.38 0.0
-1 16 2 3643.10 270.36 59.16 0.0
0 16 2 684.43 121.73 22.76 180.0
1 16 2 792.69 113.07 28.80 180.0
2 16 2 3445.55 141.11 58.48 180.0
3 16 2 7798.28 223.09 88.83 0.0
4 16 2 186.75 129.82 12.11 180.0
5 16 2 795.16 126.10 29.63 0.0
6 16 2 16857.14 253.15 129.82 180.0
7 16 2 2375.19 162.45 50.15 0.0
-2 17 2 871.58 171.87 28.16 180.0
-1 17 2 4075.22 197.67 64.37 0.0
0 17 2 74.65 129.79 3.26 0.0
1 17 2 1748.12 154.65 42.42 180.0
2 17 2 0.00 71.31 0.59 180.0
3 17 2 268.19 144.67 18.70 180.0
4 17 2 2924.19 173.26 55.53 0.0
5 17 2 7958.82 241.52 88.55 180.0
6 17 2 268.19 162.77 13.35 0.0
7 17 2 1506.30 168.64 38.12 180.0
8 17 2 6011.20 227.64 77.45 0.0
-1 18 2 437.57 175.47 24.15 0.0
0 18 2 2731.91 175.53 53.80 0.0
1 18 2 1132.01 154.91 35.62 180.0
2 18 2 0.00 135.20 8.14 180.0
3 18 2 1759.66 168.26 44.29 0.0
4 18 2 68.89 160.20 5.84 180.0
5 18 2 265.36 168.56 21.34 0.0
6 18 2 14315.69 316.28 115.11 180.0
7 18 2 5125.86 223.51 71.23 0.0
8 18 2 632.53 192.54 22.13 180.0
-1 19 2 12626.34 306.08 107.57 0.0
0 19 2 450.53 181.48 17.00 180.0
1 19 2 95.03 163.92 4.00 0.0
2 19 2 1339.70 167.14 36.24 180.0
3 19 2 2061.67 185.03 50.48 0.0
4 19 2 1373.84 166.57 40.57 0.0
6 19 2 259.22 179.61 12.37 180.0
7 19 2 647.15 196.19 28.27 180.0
8 19 2 679.33 203.67 22.53 0.0
-1 20 2 329.02 214.04 14.42 0.0
0 20 2 3348.11 205.19 58.67 0.0
1 20 2 3014.05 204.36 52.58 180.0
2 20 2 215.23 186.09 9.54 180.0
3 20 2 0.00 53.25 0.82 0.0
4 20 2 4760.65 225.34 68.90 0.0
5 20 2 522.29 188.36 28.35 180.0
6 20 2 686.83 195.67 24.00 180.0
7 20 2 391.35 206.46 18.54 0.0
8 20 2 196.96 225.40 15.56 0.0
0 21 2 1.28 214.95 4.45 0.0
1 21 2 290.59 210.16 10.85 180.0
2 21 2 2326.87 196.92 48.57 180.0
3 21 2 3871.88 221.25 62.42 0.0
4 21 2 730.51 195.93 29.19 0.0
6 21 2 1580.60 200.03 38.23 180.0
7 21 2 0.00 124.01 7.76 0.0
1 22 2 3311.54 219.16 53.34 180.0
2 22 2 228.26 213.00 19.83 180.0
3 22 2 51.84 213.65 7.95 180.0
4 22 2 10349.22 312.00 102.21 0.0
5 22 2 1588.79 219.67 40.11 180.0
-5 -20 3 143.22 216.79 2.93 0.0
-4 -20 3 48.97 215.45 3.22 180.0
-3 -20 3 3810.67 216.97 60.09 0.0
-2 -20 3 2935.89 212.86 52.03 180.0
-1 -20 3 760.60 213.58 27.06 0.0
-6 -19 3 2864.72 210.78 50.74 180.0
-5 -19 3 75.48 201.44 9.62 180.0
-4 -19 3 664.26 191.02 26.26 0.0
-3 -19 3 0.00 498.86 3.09 180.0
-2 -19 3 245.06 191.80 15.07 0.0
-8 -18 3 2527.51 215.48 53.99 0.0
-7 -18 3 0.14 48.30 0.88 180.0
-6 -18 3 1277.27 200.86 35.32 180.0
-5 -18 3 928.54 177.33 30.53 180.0
-4 -18 3 561.16 182.73 21.49 0.0
-3 -18 3 254.17 170.13 15.16 0.0
-2 -18 3 1389.08 178.30 39.25 180.0
-1 -18 3 220.68 184.08 17.91 180.0
0 -18 3 148.95 189.87 10.55 180.0
-8 -17 3 594.04 211.70 26.46 0.0
-7 -17 3 766.59 186.96 32.26 0.0
-6 -17 3 9164.74 280.11 96.68 180.0
-5 -17 3 181.79 170.50 13.22 0.0
-4 -17 3 146.23 166.68 5.77 180.0
-3 -17 3 2146.55 173.81 47.27 0.0
-2 -17 3 2106.75 166.82 44.11 180.0
-1 -17 3 1597.07 167.60 43.47 180.0
0 -17 3 263.30 176.59 19.38 0.0
-8 -16 3 10982.48 303.36 103.57 0.0
-7 -16 3 843.59 175.95 28.02 180.0
-6 -16 3 166.34 164.79 10.76 180.0
-5 -16 3 10541.43 274.59 102.23 180.0
-4 -16 3 9911.84 263.04 101.08 0.0
-3 -16 3 901.50 143.41 28.53 180.0
-2 -16 3 1.19 147.52 0.08 0.0
-1 -16 3 7599.12 231.42 87.95 180.0
0 -16 3 455.71 158.85 23.44 0.0
-9 -15 3 60.74 199.63 5.63 0.0
-8 -15 3 2215.56 178.66 50.86 0.0
-7 -15 3 1271.07 169.53 33.87 0.0
-6 -15 3 7255.68 238.11 85.61 180.0
-5 -15 3 1290.91 140.41 35.84 0.0
-4 -15 3 292.56 133.91 13.01 180.0
-3 -15 3 14732.95 291.46 122.40 0.0
-2 -15 3 16887.52 242.20 129.20 180.0
-1 -15 3 408.21 117.56 22.40 180.0
0 -15 3 55.64 125.64 5.16 180.0
-9 -14 3 8.00 186.63 1.18 0.0
-8 -14 3 3493.64 190.93 61.32 0.0
-7 -14 3 90.01 154.68 4.27 0.0
-6 -14 3 357.25 123.46 17.65 180.0
-5 -14 3 4898.30 192.91 68.22 180.0
-4 -14 3 14377.07 912.67 120.73 0.0
-3 -14 3 667.49 115.81 25.37 0.0
-2 -14 3 1726.93 109.46 42.71 0.0
-1 -14 3 19316.61 247.29 137.51 180.0
0 -14 3 1767.83 116.70 41.69 0.0
1 -14 3 10.88 65.33 5.70 180.0
2 -14 3 1291.83 285.88 37.91 0.0
-10 -13 3 289.30 268.40 16.82 180.0
-9 -13 3 40.34 197.77 17.61 180.0
-8 -13 3 2710.86 170.12 53.20 0.0
-7 -13 3 442.79 144.79 15.51 0.0
-6 -13 3 278.62 115.00 21.17 180.0
-5 -13 3 1243.31 110.03 35.37 180.0
-4 -13 3 2107.50 118.60 49.11 0.0
-3 -13 3 5629.20 494.06 74.95 0.0
-2 -13 3 7990.50 162.05 88.76 180.0
-1 -13 3 637.95 92.18 24.82 180.0
0 -13 3 102.99 95.36 9.00 180.0
1 -13 3 9896.59 178.79 97.46 0.0
2 -13 3 523.16 265.28 24.61 180.0
3 -13 3 3361.51 190.19 60.93 180.0
-11 -12 3 1154.08 290.61 34.02 0.0
-10 -12 3 5577.60 273.22 73.09 180.0
-9 -12 3 498.72 220.77 18.83 0.0
-8 -12 3 197.37 118.00 10.10 180.0
-7 -12 3 1780.95 100.39 42.50 0.0
-6 -12 3 1432.20 111.22 39.00 180.0
-5 -12 3 208.06 128.10 14.13 180.0
-4 -12 3 939.85 96.19 32.21 0.0
-3 -12 3 3658.23 103.76 59.33 0.0
-2 -12 3 45.19 87.14 3.71 0.0
-1 -12 3 8427.59 195.72 90.28 180.0
0 -12 3 738.49 84.52 26.43 0.0
1 -12 3 3427.30 123.65 56.28 0.0
2 -12 3 6367.19 148.44 77.26 0.0
3 -12 3 13992.68 747.79 115.89 180.0
4 -12 3 55.36 270.00 6.55 0.0
-11 -11 3 940.89 282.86 23.85 180.0
-10 -11 3 417.95 234.47 20.02 180.0
-9 -11 3 1518.33 210.84 40.66 180.0
-8 -11 3 6449.70 180.23 79.49 0.0
-7 -11 3 601.10 112.92 26.85 180.0
-6 -11 3 4.69 68.46 2.54 0.0
-5 -11 3 11684.13 185.44 107.92 180.0
-4 -11 3 10720.42 169.85 103.06 0.0
-3 -11 3 1576.31 89.65 41.03 0.0
-2 -11 3 130.29 76.91 8.64 0.0
-1 -11 3 883.66 78.30 29.65 180.0
0 -11 3 1228.04 90.74 36.33 180.0
1 -11 3 10643.40 128.41 101.59 0.0
2 -11 3 1007.88 130.66 35.40 180.0
3 -11 3 154.53 146.95 12.89 180.0
4 -11 3 10064.20 391.69 101.01 180.0
5 -11 3 12460.95 379.29 108.90 0.0
-11 -10 3 58.64 263.34 10.37 0.0
-10 -10 3 7377.61 298.06 81.03 180.0
-9 -10 3 364.04 199.28 16.67 0.0
-8 -10 3 843.89 96.14 29.30 180.0
-7 -10 3 15116.75 252.50 121.07 0.0
-6 -10 3 14563.43 189.64 119.84 180.0
-5 -10 3 3086.25 85.36 55.11 0.0
-4 -10 3 10956.78 163.92 107.41 180.0
-3 -10 3 15891.17 156.65 125.33 0.0
-2 -10 3 5968.67 135.15 76.69 180.0
-1 -10 3 0.00 70.32 0.03 180.0
0 -10 3 715.74 84.02 26.11 180.0
1 -10 3 9945.62 194.37 97.86 0.0
2 -10 3 2696.01 182.26 54.83 0.0
3 -10 3 7288.99 285.90 87.08 180.0
4 -10 3 0.00 127.08 8.49 0.0
5 -10 3 1471.44 177.54 39.55 180.0
6 -10 3 16147.09 422.92 124.51 0.0
-11 -9 3 403.07 272.18 17.89 0.0
-10 -9 3 2839.95 228.83 49.64 180.0
-9 -9 3 1269.29 183.48 37.24 180.0
-8 -9 3 5489.04 176.93 74.48 0.0
-7 -9 3 128.41 80.89 13.39 0.0
-6 -9 3 514.70 72.73 25.13 180.0
-5 -9 3 14794.33 189.18 123.76 180.0
-4 -9 3 21952.18 359.65 150.50 0.0
-3 -9 3 2094.11 111.56 45.37 180.0
-2 -9 3 7395.21 125.28 85.62 0.0
-1 -9 3 22915.25 160.24 149.56 180.0
0 -9 3 742.71 55.94 26.99 0.0
1 -9 3 4361.15 88.03 66.98 0.0
2 -9 3 765.10 124.44 27.85 0.0
3 -9 3 187.75 119.23 12.54 180.0
4 -9 3 5549.89 165.02 74.64 180.0
5 -9 3 10137.08 224.75 100.57 0.0
6 -9 3 387.94 189.25 17.25 180.0
-11 -8 3 917.45 261.13 28.46 180.0
-10 -8 3 1021.85 221.32 32.60 180.0
-9 -8 3 412.67 183.65 23.90 180.0
-8 -8 3 3641.03 171.43 62.08 0.0
-7 -8 3 7079.18 121.78 84.47 0.0
-6 -8 3 6685.23 135.69 82.85 180.0
-5 -8 3 1229.30 63.27 34.57 180.0
-4 -8 3 4435.30 82.58 68.33 180.0
-3 -8 3 28163.96 204.93 168.91 0.0
-2 -8 3 4165.01 137.04 64.17 180.0
-1 -8 3 64.06 42.80 9.71 0.0
0 -8 3 6862.19 87.66 80.98 180.0
1 -8 3 5512.38 92.39 73.96 0.0
2 -8 3 949.25 137.86 29.10 180.0
3 -8 3 107.99 105.65 5.99 0.0
4 -8 3 4923.30 150.31 70.12 180.0
5 -8 3 514.96 144.11 22.68 0.0
6 -8 3 4367.51 171.16 68.69 0.0
-11 -7 3 868.04 247.64 33.38 0.0
-10 -7 3 6864.53 285.00 80.10 180.0
-9 -7 3 624.85 143.13 26.12 180.0
-8 -7 3 4937.87 161.15 68.13 0.0
-7 -7 3 4194.31 98.68 65.71 0.0
-6 -7 3 4182.58 109.76 66.46 180.0
-5 -7 3 9461.76 124.10 98.13 180.0
-4 -7 3 2823.09 58.93 54.32 0.0
-3 -7 3 1911.77 49.21 43.32 0.0
-2 -7 3 3193.84 84.20 55.18 0.0
-1 -7 3 28850.00 134.69 170.12 180.0
0 -7 3 1594.05 89.22 39.53 0.0
1 -7 3 4656.29 85.32 69.24 0.0
2 -7 3 7732.15 130.58 86.25 0.0
3 -7 3 7889.26 270.60 89.70 180.0
4 -7 3 219.42 109.00 16.04 180.0
5 -7 3 289.03 130.57 18.94 0.0
6 -7 3 1800.96 151.40 45.17 0.0
7 -7 3 0.00 137.08 1.84 0.0
-11 -6 3 988.57 247.65 26.78 180.0
-10 -6 3 568.28 203.00 29.61 0.0
-9 -6 3 6952.75 192.33 83.38 180.0
-8 -6 3 5948.40 437.81 78.07 0.0
-7 -6 3 454.36 67.51 22.60 180.0
-6 -6 3 261.98 58.12 16.95 180.0
-5 -6 3 11130.36 258.94 105.91 180.0
-4 -6 3 2139.38 50.08 46.78 0.0
-3 -6 3 21103.67 169.63 145.22 0.0
-2 -6 3 110.27 36.06 9.38 0.0
-1 -6 3 4224.24 107.05 64.98 180.0
0 -6 3 7515.52 92.87 87.40 180.0
1 -6 3 6620.26 140.92 80.59 0.0
2 -6 3 393.51 73.05 18.25 0.0
3 -6 3 2428.31 97.29 49.64 0.0
4 -6 3 13344.03 245.27 114.97 180.0
5 -6 3 7134.33 172.62 86.57 0.0
6 -6 3 40.60 146.31 6.73 180.0
7 -6 3 56.86 173.19 3.73 0.0
-12 -5 3 0.00 197.20 5.54 0.0
-11 -5 3 1069.41 251.40 30.77 0.0
-10 -5 3 9782.51 313.71 97.00 180.0
-9 -5 3 14.61 81.11 8.18 0.0
-8 -5 3 14.81 109.20 8.52 0.0
-7 -5 3 11555.86 237.34 107.12 0.0
-6 -5 3 7658.71 156.78 88.58 180.0
-5 -5 3 616.70 52.21 25.53 180.0
-4 -5 3 4587.47 75.46 68.04 180.0
-3 -5 3 39232.59 305.90 196.59 0.0
-2 -5 3 866.41 56.00 30.80 0.0
-1 -5 3 28498.82 135.97 169.30 180.0
0 -5 3 264.31 33.97 17.67 0.0
1 -5 3 111.12 108.82 2.78 180.0
2 -5 3 39024.77 268.36 197.40 0.0
3 -5 3 42246.05 304.46 205.35 180.0
4 -5 3 667.10 87.15 28.12 0.0
5 -5 3 5091.03 163.87 69.57 180.0
6 -5 3 19497.34 396.98 140.31 0.0
7 -5 3 2436.13 208.73 50.99 180.0
8 -5 3 83.97 254.30 6.05 0.0
-12 -4 3 864.39 301.77 29.44 0.0
-11 -4 3 23.88 248.68 2.49 0.0
-10 -4 3 218.72 201.43 8.22 0.0
-9 -4 3 5282.16 155.81 72.40 180.0
-8 -4 3 6248.35 174.36 81.20 0.0
-7 -4 3 3141.97 103.68 55.68 180.0
-6 -4 3 9874.73 150.09 100.91 0.0
-5 -4 3 33211.69 169.38 184.42 180.0
-4 -4 3 18872.53 197.43 139.97 0.0
-3 -4 3 3384.33 55.91 59.90 180.0
-2 -4 3 9312.85 201.90 96.67 0.0
-1 -4 3 31974.42 280.10 177.66 180.0
0 -4 3 5070.29 87.37 70.82 180.0
1 -4 3 9819.22 121.22 100.62 0.0
2 -4 3 13846.79 284.40 116.26 0.0
3 -4 3 2072.08 98.79 44.84 0.0
4 -4 3 31610.67 288.98 177.90 180.0
5 -4 3 11190.86 538.12 107.43 0.0
6 -4 3 1340.79 112.77 38.09 180.0
7 -4 3 6164.99 181.81 78.87 0.0
8 -4 3 6788.51 303.49 81.96 180.0
-12 -3 3 2845.54 309.39 52.51 0.0
-11 -3 3 1043.31 256.11 34.25 0.0
-10 -3 3 326.80 208.23 27.58 180.0
-9 -3 3 0.00 106.61 1.79 180.0
-8 -3 3 72.26 104.26 9.48 180.0
-7 -3 3 7033.28 144.80 81.54 0.0
-6 -3 3 8739.08 97.56 95.55 180.0
-5 -3 3 401.42 42.29 19.65 180.0
-4 -3 3 25881.49 351.45 162.84 180.0
-3 -3 3 41708.81 226.83 208.83 0.0
-2 -3 3 6812.65 113.04 85.13 180.0
-1 -3 3 3358.13 45.61 56.23 180.0
0 -3 3 24543.94 100.22 154.35 180.0
1 -3 3 21386.23 168.89 143.10 0.0
2 -3 3 20434.01 282.77 141.36 0.0
3 -3 3 9155.81 279.89 96.41 180.0
4 -3 3 434.35 73.56 19.45 180.0
5 -3 3 2988.84 79.70 53.50 180.0
6 -3 3 42020.63 488.82 203.51 0.0
7 -3 3 3321.29 141.23 59.12 180.0
8 -3 3 511.35 260.07 26.36 180.0
-12 -2 3 0.00 350.71 2.12 0.0
-11 -2 3 2809.85 259.77 50.66 0.0
-10 -2 3 3223.60 223.53 58.24 180.0
-9 -2 3 123.80 123.37 10.51 180.0
-8 -2 3 739.02 132.42 28.09 0.0
-7 -2 3 2277.14 107.44 49.19 0.0
-6 -2 3 799.48 70.15 29.51 0.0
-5 -2 3 16691.78 140.31 129.68 180.0
-4 -2 3 2037.22 86.79 45.64 0.0
-3 -2 3 4711.95 69.84 70.90 180.0
-2 -2 3 8830.24 130.01 94.75 0.0
-1 -2 3 4731.35 115.46 70.03 180.0
0 -2 3 2560.13 80.40 47.84 180.0
1 -2 3 5063.01 62.58 68.60 0.0
2 -2 3 17327.27 245.77 130.48 0.0
3 -2 3 9387.51 100.09 97.37 180.0
4 -2 3 8425.35 306.70 92.81 180.0
5 -2 3 431.05 57.37 22.14 0.0
6 -2 3 4183.71 97.14 65.00 0.0
7 -2 3 8904.90 629.82 92.61 0.0
8 -2 3 5581.08 161.22 73.45 180.0
-12 -1 3 6511.08 307.28 76.57 0.0
-11 -1 3 428.92 271.87 22.33 0.0
-9 -1 3 2969.71 160.35 53.86 180.0
-8 -1 3 281.22 98.09 16.08 0.0
-7 -1 3 8383.67 178.61 93.44 0.0
-6 -1 3 0.85 29.42 2.97 180.0
-5 -1 3 3588.93 73.31 60.35 180.0
-4 -1 3 1392.69 61.94 38.62 180.0
-3 -1 3 43625.99 187.61 211.01 0.0
-2 -1 3 4887.15 186.21 70.83 180.0
-1 -1 3 1925.59 49.62 43.12 180.0
0 -1 3 63042.49 521.97 247.52 180.0
1 -1 3 12199.33 95.14 112.31 0.0
2 -1 3 1823.29 38.03 40.33 0.0
3 -1 3 529.53 49.16 23.40 0.0
4 -1 3 23723.48 271.25 157.83 180.0
5 -1 3 161.27 56.01 11.91 0.0
6 -1 3 7977.99 140.98 90.18 0.0
7 -1 3 139.88 99.15 14.61 0.0
8 -1 3 4422.67 255.23 66.14 180.0
9 -1 3 1091.28 173.81 32.69 180.0
-11 0 3 6516.94 288.85 76.00 0.0
-10 0 3 7875.45 286.68 79.30 180.0
-9 0 3 155.51 153.80 6.56 0.0
-8 0 3 115.78 125.64 8.35 180.0
-7 0 3 18913.53 291.25 140.17 0.0
-6 0 3 2517.18 80.27 49.92 180.0
-5 0 3 945.17 36.47 31.10 180.0
-4 0 3 1227.36 36.61 34.75 180.0
-3 0 3 1243.97 42.97 34.11 0.0
-2 0 3 12567.00 135.12 113.42 0.0
-1 0 3 31487.89 642.99 177.66 180.0
0 0 3 123.26 31.41 10.06 0.0
1 0 3 770.17 109.15 27.33 180.0
2 0 3 97.26 28.43 9.47 0.0
3 0 3 20888.52 126.47 145.20 180.0
4 0 3 195.65 51.33 15.71 0.0
5 0 3 3594.10 96.27 61.25 180.0
6 0 3 17186.84 195.15 133.59 0.0
7 0 3 113.68 93.95 14.61 0.0
8 0 3 1921.08 251.10 44.50 180.0
9 0 3 537.00 139.20 25.90 180.0
10 0 3 76.13 207.89 17.16 0.0
-10 1 3 217.16 224.16 14.33 0.0
-9 1 3 19393.10 1220.10 132.47 180.0
-8 1 3 5816.43 162.09 76.23 0.0
-7 1 3 6352.53 104.13 81.41 0.0
-6 1 3 11101.21 118.01 106.68 0.0
-5 1 3 22129.04 123.86 149.67 180.0
-4 1 3 972.66 39.09 32.06 0.0
-3 1 3 8083.85 114.62 93.14 0.0
-2 1 3 7907.74 79.29 87.33 0.0
-1 1 3 5674.50 135.11 75.61 180.0
0 1 3 43735.26 382.06 201.23 180.0
1 1 3 39305.53 367.01 193.38 0.0
2 1 3 10686.58 97.23 103.01 180.0
3 1 3 20227.20 128.68 141.54 0.0
4 1 3 91416.38 392.55 303.39 180.0
5 1 3 13310.04 129.42 117.29 0.0
6 1 3 1453.24 137.75 38.40 180.0
7 1 3 10562.75 313.36 104.34 0.0
8 1 3 6345.46 162.64 81.63 180.0
9 1 3 77.00 134.61 4.90 180.0
10 1 3 261.22 203.14 16.98 0.0
11 1 3 2580.28 245.25 51.08 0.0
-9 2 3 179.97 153.63 13.69 180.0
-8 2 3 1313.18 166.16 37.14 180.0
-7 2 3 20634.91 315.37 144.28 0.0
-6 2 3 7179.01 98.81 84.74 180.0
-5 2 3 346.18 35.85 19.63 0.0
-4 2 3 13189.03 306.42 116.24 180.0
-3 2 3 75912.70 659.17 278.36 0.0
-2 2 3 3823.98 66.79 61.23 0.0
-1 2 3 7390.22 55.94 85.82 180.0
0 2 3 16863.92 271.33 128.26 180.0
1 2 3 596.36 25.14 23.47 0.0
2 2 3 12925.76 110.73 114.52 0.0
3 2 3 13281.82 106.13 113.99 180.0
4 2 3 4224.02 90.00 64.02 0.0
5 2 3 28559.62 208.95 167.31 180.0
6 2 3 13250.75 142.84 114.89 0.0
7 2 3 9662.38 329.13 97.94 180.0
8 2 3 153.95 115.19 14.31 0.0
9 2 3 4720.00 161.91 69.38 180.0
10 2 3 2830.25 208.47 54.13 0.0
11 2 3 1228.64 240.69 36.74 0.0
-9 3 3 9019.45 330.00 94.71 180.0
-8 3 3 671.21 189.26 28.81 0.0
-7 3 3 884.09 88.42 29.95 0.0
-6 3 3 6770.38 157.45 83.42 0.0
-5 3 3 40472.22 329.23 201.81 180.0
-4 3 3 315.49 44.00 18.28 0.0
-3 3 3 111.67 33.60 9.82 0.0
-2 3 3 101669.39 291.89 321.25 0.0
-1 3 3 13227.81 110.85 116.70 180.0
0 3 3 77.58 44.43 8.09 180.0
1 3 3 3304.78 93.56 56.55 0.0
2 3 3 21161.14 382.71 141.47 0.0
3 3 3 294.55 49.45 17.89 0.0
4 3 3 46524.04 328.40 211.06 180.0
5 3 3 5189.41 100.90 71.88 0.0
6 3 3 346.52 63.65 19.50 180.0
7 3 3 8036.97 129.18 89.03 0.0
8 3 3 11198.55 444.02 105.15 180.0
9 3 3 677.44 133.98 26.97 180.0
10 3 3 635.93 185.47 26.10 180.0
11 3 3 5668.76 279.85 72.88 0.0
12 3 3 836.66 284.05 23.79 180.0
-8 4 3 0.00 163.08 2.14 180.0
-7 4 3 824.14 156.10 31.31 0.0
-6 4 3 8.73 90.18 1.68 0.0
-5 4 3 539.99 48.04 22.70 180.0
-4 4 3 13907.90 222.47 118.90 180.0
-3 4 3 47499.20 183.96 221.04 0.0
-2 4 3 999.27 38.67 31.37 0.0
-1 4 3 3977.00 51.87 62.32 180.0
0 4 3 8839.18 199.88 94.71 180.0
1 4 3 6162.30 91.91 76.47 0.0
2 4 3 52798.08 275.63 221.94 0.0
3 4 3 1460.52 62.48 35.63 0.0
4 4 3 9123.26 97.29 93.12 180.0
5 4 3 4831.16 84.90 70.17 180.0
6 4 3 5258.28 150.04 71.85 0.0
7 4 3 1472.04 82.38 37.50 180.0
8 4 3 0.00 71.54 10.12 180.0
9 4 3 5737.31 176.42 74.95 180.0
10 4 3 2720.16 206.47 50.05 0.0
11 4 3 410.41 236.05 20.76 180.0
12 4 3 0.00 274.39 12.65 0.0
-8 5 3 121.97 139.89 15.40 180.0
-7 5 3 219.27 138.02 16.02 0.0
-6 5 3 402.34 110.53 20.09 0.0
-5 5 3 19254.29 189.58 136.19 180.0
-4 5 3 440.37 48.06 21.64 180.0
-3 5 3 119.46 39.06 8.78 180.0
-2 5 3 60247.70 420.60 250.69 0.0
-1 5 3 19669.14 252.11 140.89 180.0
0 5 3 12254.49 160.07 109.28 180.0
1 5 3 4077.81 78.41 64.12 180.0
2 5 3 129877.82 992.13 344.82 0.0
3 5 3 593.27 70.23 24.13 180.0
4 5 3 2556.25 94.65 48.17 180.0
5 5 3 5479.94 90.96 74.27 180.0
6 5 3 4413.97 93.04 67.16 0.0
7 5 3 4792.57 107.77 68.16 0.0
8 5 3 4720.42 121.71 69.63 180.0
9 5 3 3272.14 151.45 57.78 180.0
10 5 3 113.43 187.83 10.44 0.0
11 5 3 2907.15 243.22 50.62 0.0
12 5 3 1198.28 270.75 31.37 180.0
-8 6 3 1059.60 264.70 35.06 0.0
-7 6 3 0.00 92.96 2.01 0.0
-6 6 3 518.90 119.72 22.37 0.0
-5 6 3 10923.99 182.01 104.52 180.0
-4 6 3 8898.44 153.33 92.37 180.0
-3 6 3 5140.13 121.87 74.80 0.0
-2 6 3 1218.67 50.34 37.84 180.0
-1 6 3 3147.36 100.80 56.83 0.0
0 6 3 21871.23 228.98 146.18 180.0
1 6 3 23144.83 225.86 149.45 0.0
2 6 3 8463.24 192.09 88.17 0.0
3 6 3 16188.49 158.20 128.15 0.0
4 6 3 42337.75 315.02 203.46 180.0
5 6 3 2733.72 70.45 52.61 0.0
6 6 3 8465.48 121.93 90.17 0.0
7 6 3 9427.66 230.69 95.28 0.0
8 6 3 1291.51 97.12 39.18 180.0
9 6 3 4764.47 133.94 70.67 180.0
10 6 3 971.45 184.67 29.29 0.0
11 6 3 353.53 238.97 19.38 180.0
12 6 3 488.01 291.08 18.59 0.0
-7 7 3 5442.62 254.59 75.87 0.0
-6 7 3 861.15 185.47 29.46 180.0
-5 7 3 43.34 148.37 6.62 0.0
-4 7 3 9924.44 376.75 100.14 180.0
-3 7 3 789.56 135.80 28.78 0.0
-2 7 3 1174.84 53.03 36.74 0.0
-1 7 3 11776.03 195.64 109.86 180.0
0 7 3 5119.45 119.50 72.09 180.0
1 7 3 10070.13 383.36 101.31 180.0
2 7 3 81744.49 1625.51 279.70 0.0
3 7 3 4214.06 92.30 64.40 180.0
4 7 3 6745.22 80.08 83.07 0.0
5 7 3 37731.95 445.84 193.91 180.0
6 7 3 40114.79 274.00 198.33 0.0
7 7 3 1590.06 86.03 40.79 0.0
8 7 3 27.14 101.86 2.55 180.0
9 7 3 6961.33 156.57 83.81 180.0
11 7 3 2475.20 243.00 46.92 0.0
12 7 3 1122.25 289.58 28.17 180.0
-7 8 3 798.76 249.89 29.58 0.0
-6 8 3 3257.35 211.12 57.02 0.0
-5 8 3 19106.73 386.49 138.80 180.0
-4 8 3 2382.67 138.09 49.74 0.0
-3 8 3 395.65 75.04 19.78 180.0
-2 8 3 4103.63 99.83 62.70 0.0
-1 8 3 766.50 44.11 28.04 180.0
0 8 3 23314.09 472.58 150.08 180.0
1 8 3 764.83 49.14 29.05 0.0
2 8 3 949.67 68.81 31.04 180.0
3 8 3 8600.12 185.39 90.86 0.0
4 8 3 30159.58 335.87 172.83 180.0
5 8 3 5889.25 70.86 78.75 0.0
6 8 3 0.00 61.43 2.56 180.0
7 8 3 29596.55 302.79 172.06 0.0
8 8 3 9458.67 161.62 96.58 180.0
9 8 3 53.83 132.24 5.52 180.0
10 8 3 0.00 10.26 9.61 180.0
11 8 3 3370.89 239.17 61.32 0.0
12 8 3 330.10 294.89 18.48 0.0
-6 9 3 124.35 242.92 15.60 0.0
-5 9 3 1488.86 190.02 45.03 0.0
-4 9 3 12542.55 317.78 116.24 180.0
-3 9 3 7252.78 234.91 87.60 0.0
-2 9 3 2084.61 141.78 47.30 180.0
-1 9 3 701.46 107.54 25.33 0.0
0 9 3 19757.62 278.77 138.19 180.0
1 9 3 3.93 55.08 0.04 180.0
2 9 3 7.05 77.86 4.02 0.0
3 9 3 0.00 55.26 0.27 0.0
4 9 3 292.27 43.95 18.65 180.0
5 9 3 20706.21 270.80 143.88 180.0
6 9 3 15347.56 164.30 124.13 0.0
7 9 3 2201.87 172.42 47.62 0.0
8 9 3 726.57 93.28 28.70 0.0
9 9 3 5469.03 127.86 73.38 180.0
10 9 3 1187.25 178.19 35.14 0.0
11 9 3 2335.29 225.45 49.39 0.0
12 9 3 1023.54 276.56 29.87 0.0
-6 10 3 4210.67 265.86 66.56 0.0
-5 10 3 4878.26 246.16 72.33 180.0
-4 10 3 207.10 178.73 17.64 0.0
-3 10 3 1009.24 151.56 32.91 180.0
-2 10 3 9813.11 273.27 100.52 0.0
-1 10 3 9660.41 264.27 97.02 180.0
0 10 3 3510.63 100.80 58.45 180.0
1 10 3 1194.73 80.57 33.98 180.0
2 10 3 2037.33 95.28 43.93 0.0
3 10 3 716.09 85.50 24.26 0.0
4 10 3 7404.34 91.40 86.22 180.0
5 10 3 13.28 41.26 4.54 0.0
6 10 3 204.40 59.23 13.94 180.0
7 10 3 6140.48 128.23 75.51 0.0
8 10 3 2006.96 99.63 46.74 180.0
9 10 3 81.86 124.72 5.16 180.0
10 10 3 141.54 199.15 14.79 180.0
11 10 3 10898.15 344.91 102.37 0.0
12 10 3 400.28 274.54 17.45 180.0
-5 11 3 14.55 228.58 5.06 0.0
-4 11 3 14541.49 374.44 117.14 180.0
-3 11 3 11547.43 321.41 108.87 0.0
-2 11 3 1420.60 172.79 40.11 0.0
-1 11 3 11683.48 299.57 108.99 0.0
0 11 3 13684.81 317.91 114.45 180.0
1 11 3 938.90 92.08 31.12 0.0
2 11 3 2923.76 107.77 52.86 180.0
3 11 3 7503.45 146.43 86.04 0.0
4 11 3 12429.25 276.89 111.83 180.0
5 11 3 4225.34 95.71 64.43 180.0
6 11 3 552.04 63.13 23.67 0.0
7 11 3 331.23 96.01 18.13 0.0
8 11 3 292.89 129.76 14.12 0.0
9 11 3 4734.05 219.26 68.09 180.0
10 11 3 0.00 121.16 7.54 0.0
11 11 3 695.07 241.95 25.87 0.0
-5 12 3 443.71 266.89 22.40 180.0
-4 12 3 338.85 233.48 19.85 180.0
-3 12 3 334.87 224.65 17.72 180.0
-2 12 3 39259.38 563.20 197.17 0.0
-1 12 3 7262.79 259.29 82.48 180.0
0 12 3 66.06 172.09 9.30 0.0
1 12 3 9005.99 389.47 92.87 180.0
2 12 3 24538.46 765.64 152.90 0.0
3 12 3 2992.54 87.70 55.48 180.0
4 12 3 143.42 74.92 9.74 180.0
5 12 3 16528.89 241.64 127.15 180.0
6 12 3 873.21 104.06 32.03 0.0
7 12 3 77.08 155.21 8.50 0.0
8 12 3 425.28 134.20 22.33 180.0
9 12 3 386.15 186.68 23.85 180.0
10 12 3 402.83 210.26 22.04 180.0
11 12 3 5851.28 281.44 72.41 0.0
-4 13 3 1081.36 275.69 37.90 180.0
-3 13 3 89.11 241.36 10.85 0.0
-2 13 3 5482.86 257.32 74.79 0.0
-1 13 3 5249.51 240.90 71.47 0.0
0 13 3 12062.51 329.51 106.31 180.0
1 13 3 19.50 187.67 2.50 180.0
2 13 3 100.51 117.07 9.46 0.0
3 13 3 28378.76 307.99 164.56 0.0
4 13 3 19324.60 241.79 137.14 180.0
5 13 3 1577.58 91.99 41.85 0.0
6 13 3 2799.46 206.83 53.46 180.0
7 13 3 4371.45 254.29 64.77 0.0
8 13 3 894.75 145.31 32.07 180.0
10 13 3 0.00 380.27 6.38 180.0
11 13 3 119.51 255.92 9.90 0.0
-4 14 3 8980.14 350.97 93.61 180.0
-3 14 3 2795.49 249.66 51.70 0.0
-2 14 3 5189.01 257.95 73.50 0.0
-1 14 3 563.82 235.01 21.64 0.0
0 14 3 2642.92 215.71 50.57 180.0
1 14 3 4989.97 240.82 68.73 180.0
2 14 3 23744.01 1389.20 154.65 0.0
3 14 3 1.82 25.16 0.42 0.0
4 14 3 479.55 91.14 23.69 0.0
5 14 3 20035.56 271.11 140.00 180.0
6 14 3 8017.46 172.15 90.50 0.0
7 14 3 0.00 65.27 3.27 0.0
9 14 3 8380.78 268.64 89.06 180.0
10 14 3 107.31 235.26 10.70 0.0
-3 15 3 3004.67 283.01 53.79 180.0
-2 15 3 5978.60 287.23 78.92 0.0
-1 15 3 383.64 253.13 16.73 180.0
0 15 3 1053.47 240.12 36.61 180.0
1 15 3 3389.01 228.12 61.67 180.0
2 15 3 9651.66 182.06 96.23 0.0
3 15 3 8329.96 558.65 93.33 0.0
4 15 3 2947.47 107.62 53.95 180.0
5 15 3 587.00 111.12 28.09 180.0
6 15 3 1304.58 116.78 36.22 180.0
7 15 3 8987.89 251.10 94.18 0.0
-2 16 3 202.06 288.25 11.59 180.0
-1 16 3 3554.83 272.35 58.90 0.0
0 16 3 6775.42 293.37 77.88 180.0
1 16 3 111.40 113.16 13.51 180.0
2 16 3 2686.10 199.69 53.25 0.0
3 16 3 3724.52 530.08 59.68 0.0
4 16 3 4.13 21.08 2.41 180.0
5 16 3 5566.32 341.55 74.06 180.0
6 16 3 4948.21 264.78 68.02 0.0
7 16 3 2214.38 155.39 45.37 0.0
-1 17 3 707.08 303.93 32.16 180.0
0 17 3 31.01 134.74 2.26 180.0
1 17 3 4697.70 162.42 67.34 180.0
2 17 3 5317.68 320.32 72.03 0.0
3 17 3 137.41 143.01 5.89 0.0
4 17 3 0.00 67.65 1.15 180.0
5 17 3 2870.40 142.85 56.30 180.0
6 17 3 252.21 153.95 15.23 180.0
7 17 3 8863.37 251.28 94.15 0.0
-1 18 3 4924.61 213.38 68.55 0.0
0 18 3 13619.67 301.88 115.10 180.0
1 18 3 859.76 133.85 31.91 0.0
2 18 3 1537.26 157.64 40.80 180.0
3 18 3 9479.37 261.12 99.84 0.0
4 18 3 4326.44 198.84 66.56 180.0
5 18 3 733.41 163.63 29.60 180.0
6 18 3 39.51 167.51 1.98 180.0
7 18 3 2972.15 189.81 54.59 0.0
0 19 3 101.70 169.50 1.14 180.0
1 19 3 2720.13 190.06 50.11 180.0
2 19 3 2026.24 173.27 46.28 0.0
3 19 3 302.21 160.13 25.51 180.0
4 19 3 1845.87 174.52 45.09 0.0
5 19 3 5083.82 229.02 75.35 180.0
-1 20 3 705.08 201.66 25.64 0.0
0 20 3 1426.18 187.60 43.33 180.0
1 20 3 342.70 194.77 17.58 180.0
3 20 3 5050.31 232.24 70.30 0.0
4 20 3 3890.37 220.40 63.41 180.0
5 20 3 0.00 175.10 0.42 180.0
6 20 3 1403.74 187.88 40.67 180.0
7 20 3 4196.16 227.20 63.82 0.0
8 20 3 0.00 1345.68 6.82 180.0
0 21 3 948.26 208.21 32.12 180.0
1 21 3 806.19 212.56 30.37 180.0
2 21 3 57.26 201.50 7.30 0.0
3 21 3 745.69 183.78 30.23 0.0
4 21 3 122.58 200.69 10.57 0.0
5 21 3 3228.60 222.27 56.90 180.0
6 21 3 709.40 207.87 24.75 0.0
7 21 3 39.47 222.64 6.51 180.0
0 22 3 86.12 232.18 0.73 0.0
1 22 3 3529.92 225.52 57.89 180.0
2 22 3 236.91 219.04 20.51 0.0
3 22 3 2219.65 211.07 45.43 0.0
4 22 3 262.24 214.56 17.54 180.0
5 22 3 123.91 222.07 9.82 180.0
6 22 3 651.38 223.79 28.07 180.0
-3 -20 4 326.77 218.48 17.10 180.0
-2 -20 4 50.43 691.26 13.12 180.0
-6 -19 4 106.30 220.95 11.84 0.0
-5 -19 4 150.56 208.54 12.69 180.0
-4 -19 4 1176.66 200.20 33.45 0.0
-3 -19 4 1548.59 197.96 42.36 180.0
-2 -19 4 384.86 205.01 14.49 180.0
-1 -19 4 79.19 202.59 12.36 0.0
-7 -18 4 566.57 217.20 24.26 180.0
-5 -18 4 3617.29 214.37 63.70 0.0
-4 -18 4 398.87 195.69 22.16 180.0
-3 -18 4 0.00 139.10 3.33 0.0
-2 -18 4 3927.73 204.50 61.89 180.0
-1 -18 4 115.78 186.42 10.39 0.0
-8 -17 4 155.19 214.39 13.96 0.0
-7 -17 4 2780.27 206.96 54.99 180.0
-6 -17 4 269.94 191.65 11.70 180.0
-5 -17 4 87.42 182.22 4.85 180.0
-4 -17 4 1648.84 178.53 40.39 0.0
-3 -17 4 1578.63 172.43 40.59 180.0
-2 -17 4 38.90 167.36 5.59 0.0
-1 -17 4 0.00 172.39 0.41 180.0
-9 -16 4 1740.90 217.61 42.28 0.0
-8 -16 4 1889.63 203.66 39.91 0.0
-7 -16 4 2201.39 186.76 48.27 180.0
-6 -16 4 220.60 174.43 18.19 180.0
-5 -16 4 3165.39 190.86 59.86 0.0
-4 -16 4 0.00 319.83 6.06 180.0
-3 -16 4 507.07 157.20 21.01 0.0
-2 -16 4 13875.75 296.36 117.11 180.0
0 -16 4 63.69 167.10 12.85 180.0
-9 -15 4 7788.13 261.21 87.37 0.0
-8 -15 4 60.02 186.13 5.96 180.0
-7 -15 4 356.63 176.68 18.39 180.0
-6 -15 4 1359.61 160.56 40.63 180.0
-5 -15 4 2962.23 180.18 56.42 0.0
-4 -15 4 3344.37 183.74 60.73 0.0
-3 -15 4 2739.49 338.08 52.68 180.0
-2 -15 4 824.06 122.71 29.52 180.0
-1 -15 4 3731.83 145.88 58.95 180.0
0 -15 4 3893.42 176.40 63.95 0.0
-9 -14 4 85.16 195.49 12.82 0.0
-8 -14 4 6296.21 233.24 76.30 0.0
-7 -14 4 6544.12 231.71 82.12 180.0
-6 -14 4 0.00 35.79 9.62 0.0
-5 -14 4 148.00 139.53 5.87 180.0
-4 -14 4 13398.04 627.85 115.03 0.0
-3 -14 4 603.00 179.71 21.94 180.0
-2 -14 4 4076.44 123.65 61.76 180.0
-1 -14 4 1272.33 104.31 34.83 0.0
0 -14 4 541.97 106.34 25.52 0.0
1 -14 4 1791.11 288.15 46.33 0.0
-8 -13 4 0.00 54.61 11.08 180.0
-7 -13 4 86.07 144.49 5.29 0.0
-6 -13 4 2426.73 213.59 51.87 180.0
-5 -13 4 7731.48 219.76 91.54 0.0
-4 -13 4 2589.53 128.80 53.68 0.0
-3 -13 4 70.57 107.32 9.46 180.0
-2 -13 4 5708.82 182.91 76.67 180.0
-1 -13 4 57.49 96.01 5.20 180.0
0 -13 4 7156.25 253.59 82.88 0.0
1 -13 4 11.76 218.15 4.61 0.0
2 -13 4 335.79 185.70 18.63 180.0
-10 -12 4 47.56 254.19 6.79 180.0
-9 -12 4 98.09 135.66 8.70 0.0
-8 -12 4 957.36 120.54 33.84 0.0
-7 -12 4 4215.49 280.19 65.71 180.0
-6 -12 4 74.06 113.00 8.35 180.0
-5 -12 4 721.00 102.16 28.73 180.0
-4 -12 4 27632.88 353.05 168.41 0.0
-3 -12 4 1604.10 136.82 40.09 180.0
-2 -12 4 1523.40 91.86 39.38 180.0
-1 -12 4 756.62 107.34 23.19 180.0
0 -12 4 10324.41 153.29 99.64 0.0
1 -12 4 2064.11 95.86 45.13 0.0
2 -12 4 5069.21 349.00 68.76 180.0
3 -12 4 1038.93 182.63 32.60 180.0
4 -12 4 175.67 261.50 18.07 0.0
-11 -11 4 2875.58 280.28 57.69 180.0
-10 -11 4 440.05 252.05 14.70 180.0
-9 -11 4 163.77 213.15 16.10 0.0
-8 -11 4 38.70 114.69 8.07 180.0
-7 -11 4 49.77 105.80 6.60 180.0
-6 -11 4 6159.88 154.74 78.67 180.0
-5 -11 4 6666.23 150.46 82.21 0.0
-4 -11 4 223.58 91.06 15.24 180.0
-3 -11 4 3368.73 119.19 59.54 0.0
-2 -11 4 5973.35 144.08 76.74 180.0
-1 -11 4 2483.08 89.40 51.31 0.0
0 -11 4 8578.50 154.50 91.29 0.0
1 -11 4 5228.86 125.82 71.07 0.0
2 -11 4 8974.71 164.00 96.87 180.0
3 -11 4 1875.74 129.86 45.12 180.0
4 -11 4 2230.08 164.84 46.87 0.0
5 -11 4 101.54 271.46 7.53 0.0
-11 -10 4 1.39 477.96 0.37 180.0
-10 -10 4 2236.90 239.14 49.09 180.0
-9 -10 4 657.96 199.74 28.00 0.0
-8 -10 4 0.00 93.78 2.81 0.0
-7 -10 4 577.39 89.59 21.48 180.0
-6 -10 4 2649.46 115.95 51.66 180.0
-5 -10 4 874.14 94.42 28.92 180.0
-4 -10 4 8937.93 157.35 93.71 0.0
-3 -10 4 7022.15 112.08 85.49 180.0
-2 -10 4 553.66 120.00 20.34 0.0
-1 -10 4 12145.74 209.99 108.87 180.0
0 -10 4 30005.40 255.29 173.78 0.0
1 -10 4 91.02 56.78 10.13 0.0
2 -10 4 791.81 101.26 30.50 0.0
3 -10 4 8903.85 201.46 93.81 180.0
4 -10 4 4516.06 136.86 69.36 0.0
5 -10 4 2898.36 142.59 56.23 0.0
-11 -9 4 5158.45 290.66 73.45 180.0
-10 -9 4 1229.48 224.87 34.88 0.0
-9 -9 4 168.37 199.70 14.93 0.0
-8 -9 4 2013.22 98.99 45.24 0.0
-7 -9 4 5886.31 165.10 79.71 180.0
-6 -9 4 4145.86 124.53 63.94 180.0
-5 -9 4 0.03 60.00 0.75 180.0
-4 -9 4 113.65 81.43 12.00 180.0
-3 -9 4 3177.37 137.97 57.51 0.0
-2 -9 4 13570.25 143.78 116.85 180.0
-1 -9 4 4550.30 145.53 67.87 0.0
0 -9 4 671.52 65.09 24.95 180.0
1 -9 4 17437.20 251.73 130.31 0.0
2 -9 4 20210.88 330.75 141.89 180.0
3 -9 4 6821.49 167.91 82.31 0.0
4 -9 4 513.78 146.06 19.80 180.0
5 -9 4 20130.48 307.20 139.46 0.0
6 -9 4 607.52 194.40 24.08 180.0
-11 -8 4 50.19 268.25 2.26 0.0
-10 -8 4 5336.93 268.00 70.43 180.0
-9 -8 4 4741.83 241.86 68.81 0.0
-8 -8 4 34.44 66.98 7.15 0.0
-7 -8 4 593.20 79.37 24.83 0.0
-6 -8 4 16034.00 202.82 128.99 180.0
-5 -8 4 2690.78 79.73 51.82 0.0
-4 -8 4 245.92 57.61 16.81 180.0
-3 -8 4 271.42 56.63 15.89 0.0
-2 -8 4 3866.91 73.54 61.62 180.0
-1 -8 4 6662.91 104.43 80.81 180.0
0 -8 4 7842.06 229.74 89.15 0.0
1 -8 4 71.17 53.39 2.78 180.0
2 -8 4 2727.55 91.65 53.94 0.0
3 -8 4 17399.76 240.97 132.06 180.0
4 -8 4 9135.11 205.51 93.57 0.0
5 -8 4 661.41 148.79 26.81 0.0
6 -8 4 2964.94 480.38 51.13 0.0
-11 -7 4 1598.74 254.20 45.22 180.0
-10 -7 4 56.36 208.97 4.42 180.0
-9 -7 4 850.41 190.55 29.66 0.0
-8 -7 4 10372.52 151.95 101.25 0.0
-7 -7 4 6553.71 118.91 80.77 180.0
-6 -7 4 215.49 65.20 13.67 180.0
-5 -7 4 1530.29 94.83 40.43 180.0
-4 -7 4 9750.24 153.90 99.57 0.0
-3 -7 4 445.29 50.85 22.39 180.0
-2 -7 4 16071.82 245.29 125.80 180.0
-1 -7 4 1215.95 40.75 34.07 180.0
0 -7 4 8.03 45.32 1.95 0.0
1 -7 4 2348.83 59.08 47.40 0.0
2 -7 4 5041.84 125.70 70.98 180.0
3 -7 4 3348.42 117.37 58.62 0.0
4 -7 4 1642.93 181.34 43.16 180.0
5 -7 4 16971.20 264.90 130.91 0.0
6 -7 4 3475.03 159.82 59.03 180.0
7 -7 4 0.00 40.39 4.18 180.0
-11 -6 4 434.34 261.97 18.43 180.0
-10 -6 4 1682.22 218.17 41.86 180.0
-9 -6 4 6890.78 257.28 81.35 0.0
-8 -6 4 5409.02 239.33 74.82 0.0
-7 -6 4 1295.90 75.29 37.59 0.0
-6 -6 4 17721.36 163.35 135.56 180.0
-5 -6 4 3253.96 78.01 58.07 0.0
-4 -6 4 342.92 44.43 18.12 0.0
-3 -6 4 11631.89 117.63 108.15 0.0
-2 -6 4 29109.93 185.99 167.68 180.0
-1 -6 4 3397.25 49.94 58.33 180.0
0 -6 4 38.29 35.05 4.96 180.0
1 -6 4 662.85 60.57 24.95 0.0
2 -6 4 362.74 75.48 20.57 180.0
3 -6 4 16240.84 210.39 128.18 180.0
4 -6 4 3252.16 121.45 57.29 0.0
5 -6 4 376.54 127.28 19.39 0.0
6 -6 4 3750.53 153.62 61.15 0.0
7 -6 4 1291.44 175.72 35.00 180.0
-11 -5 4 442.63 250.63 22.22 180.0
-10 -5 4 1051.36 220.45 34.05 180.0
-9 -5 4 703.60 152.50 29.19 0.0
-8 -5 4 12097.42 367.46 111.87 0.0
-7 -5 4 3403.83 105.02 59.55 180.0
-6 -5 4 1.84 37.05 0.78 180.0
-5 -5 4 7526.87 112.57 89.19 180.0
-4 -5 4 70584.02 378.22 266.46 0.0
-3 -5 4 10711.55 95.42 104.88 180.0
-2 -5 4 5828.56 87.76 76.77 180.0
-1 -5 4 21077.72 211.78 144.24 180.0
0 -5 4 19597.77 112.77 138.44 0.0
1 -5 4 68.03 51.41 7.87 0.0
2 -5 4 1114.99 83.26 34.99 180.0
3 -5 4 10719.68 166.23 102.44 180.0
4 -5 4 920.81 88.84 33.05 180.0
5 -5 4 5312.66 150.84 71.45 0.0
6 -5 4 1466.39 142.70 39.49 180.0
7 -5 4 418.58 225.08 24.16 0.0
-11 -4 4 3060.67 256.41 53.25 180.0
-10 -4 4 39.85 220.89 9.33 180.0
-9 -4 4 0.00 121.10 1.43 0.0
-8 -4 4 5237.60 253.26 71.59 0.0
-7 -4 4 87.85 64.48 6.49 180.0
-6 -4 4 11699.63 259.13 108.90 180.0
-5 -4 4 825.02 52.96 28.95 0.0
-4 -4 4 3934.21 88.29 62.68 0.0
-3 -4 4 49492.42 460.47 223.29 0.0
-2 -4 4 37684.93 440.20 197.28 180.0
-1 -4 4 749.01 32.93 26.33 0.0
0 -4 4 163.14 36.46 15.00 180.0
1 -4 4 36816.59 147.37 188.60 0.0
2 -4 4 21729.93 194.52 144.29 180.0
3 -4 4 1328.06 90.53 36.99 180.0
4 -4 4 505.58 55.59 21.70 180.0
5 -4 4 998.85 104.26 33.49 0.0
6 -4 4 692.03 121.23 28.73 0.0
7 -4 4 8456.86 635.41 91.22 180.0
8 -4 4 156.79 282.06 9.27 180.0
-11 -3 4 0.00 84.08 3.45 180.0
-10 -3 4 6020.06 274.78 74.59 180.0
-9 -3 4 2000.95 130.73 47.08 0.0
-8 -3 4 706.18 107.38 26.73 0.0
-7 -3 4 420.80 61.64 21.13 0.0
-6 -3 4 7202.91 109.72 85.30 180.0
-5 -3 4 308.18 56.86 13.12 180.0
-4 -3 4 59237.13 352.37 245.66 0.0
-3 -3 4 1202.13 57.23 36.74 180.0
-2 -3 4 5.08 24.32 4.36 0.0
-1 -3 4 32576.31 373.39 179.44 180.0
0 -3 4 55950.32 337.86 236.20 0.0
1 -3 4 143.47 41.37 8.90 0.0
2 -3 4 934.35 62.80 31.57 0.0
3 -3 4 96208.20 2503.98 302.91 180.0
4 -3 4 11820.54 162.47 107.71 0.0
5 -3 4 250.49 63.55 17.52 180.0
6 -3 4 1870.26 82.79 43.09 0.0
7 -3 4 4853.41 240.56 72.52 180.0
8 -3 4 1032.54 243.92 33.28 180.0
-11 -2 4 3704.08 262.91 56.20 180.0
-10 -2 4 96.73 213.53 4.32 180.0
-9 -2 4 1441.40 131.17 39.08 180.0
-8 -2 4 2416.42 127.88 49.94 0.0
-7 -2 4 916.35 88.46 32.05 180.0
-6 -2 4 0.99 50.35 0.83 180.0
-5 -2 4 2921.48 93.51 54.78 180.0
-4 -2 4 23127.80 199.06 154.58 0.0
-3 -2 4 1800.81 72.43 44.49 0.0
-2 -2 4 9650.84 111.22 97.78 180.0
-1 -2 4 8891.67 243.76 92.13 180.0
0 -2 4 1886.36 70.23 41.38 0.0
1 -2 4 66907.24 574.48 253.26 0.0
2 -2 4 14690.32 255.46 122.86 180.0
3 -2 4 630.22 76.00 22.74 180.0
4 -2 4 14999.03 130.56 124.22 180.0
5 -2 4 14987.32 147.92 121.92 0.0
6 -2 4 32.79 83.72 3.43 0.0
7 -2 4 2192.43 116.95 47.10 180.0
8 -2 4 1560.57 238.71 40.32 180.0
-11 -1 4 121.62 263.17 7.92 180.0
-10 -1 4 5758.57 264.07 73.74 180.0
-9 -1 4 2006.07 214.80 45.69 0.0
-8 -1 4 143.54 104.00 12.52 0.0
-7 -1 4 1335.80 89.85 36.40 0.0
-6 -1 4 26673.16 307.64 164.50 180.0
-5 -1 4 1984.40 50.40 45.44 0.0
-4 -1 4 26.18 31.87 2.94 0.0
-3 -1 4 9962.12 114.60 101.95 0.0
-2 -1 4 2963.50 217.10 54.22 180.0
-1 -1 4 4560.26 124.04 67.92 180.0
0 -1 4 25591.10 122.07 159.52 0.0
1 -1 4 11804.61 273.59 107.71 0.0
2 -1 4 1416.65 39.95 37.65 0.0
3 -1 4 37851.81 147.96 195.10 180.0
4 -1 4 13647.07 234.79 118.06 0.0
5 -1 4 2800.50 90.00 52.29 0.0
6 -1 4 5884.54 245.47 75.48 0.0
7 -1 4 24884.70 475.26 156.21 180.0
8 -1 4 1047.78 122.18 34.12 180.0
9 -1 4 0.00 145.56 1.11 180.0
-11 0 4 565.70 268.06 22.69 180.0
-10 0 4 873.57 220.17 28.18 180.0
-9 0 4 943.09 145.20 29.52 180.0
-8 0 4 5616.77 172.57 75.23 0.0
-7 0 4 869.78 85.11 33.12 180.0
-6 0 4 79.14 50.16 11.21 0.0
-5 0 4 13379.22 127.51 117.21 180.0
-4 0 4 10449.92 153.35 104.07 0.0
-3 0 4 3010.43 48.34 56.69 180.0
-2 0 4 23.31 26.32 3.41 180.0
-1 0 4 9538.68 311.53 98.10 180.0
0 0 4 6026.24 72.00 74.45 0.0
1 0 4 26972.36 454.56 161.81 0.0
2 0 4 686.58 39.87 25.59 180.0
3 0 4 373.40 36.83 17.34 180.0
4 0 4 22607.08 165.75 150.66 180.0
5 0 4 35823.27 643.07 191.91 0.0
6 0 4 69.00 79.95 10.30 0.0
7 0 4 399.22 98.37 20.86 180.0
8 0 4 8488.55 185.41 88.83 180.0
9 0 4 2102.96 149.18 44.62 0.0
10 0 4 48.75 2232.45 11.01 0.0
-9 1 4 702.86 152.92 28.21 0.0
-8 1 4 1000.83 127.38 30.53 0.0
-7 1 4 3131.95 83.55 57.84 0.0
-6 1 4 42437.26 222.64 206.61 180.0
-5 1 4 13397.14 164.75 117.58 0.0
-4 1 4 7231.89 121.86 87.98 180.0
-3 1 4 45260.00 414.80 218.07 0.0
-2 1 4 40207.77 314.56 202.53 180.0
-1 1 4 1089.94 35.68 33.64 180.0
0 1 4 1417.81 35.08 35.91 180.0
1 1 4 45011.38 175.59 205.49 0.0
2 1 4 1976.26 63.16 43.02 180.0
3 1 4 5748.29 102.76 76.36 180.0
4 1 4 893.73 37.88 31.98 0.0
5 1 4 4902.06 91.71 69.80 0.0
6 1 4 11529.30 270.78 108.49 0.0
7 1 4 15787.85 287.67 126.98 180.0
8 1 4 131.42 115.74 8.53 180.0
9 1 4 13.01 146.61 0.92 0.0
10 1 4 11377.43 321.98 101.16 0.0
11 1 4 3559.59 243.81 57.53 180.0
-9 2 4 94.90 159.11 11.56 0.0
-8 2 4 5521.33 159.89 73.93 0.0
-7 2 4 36.29 60.64 5.68 0.0
-6 2 4 1461.82 84.15 38.68 180.0
-5 2 4 16810.04 191.67 131.69 180.0
-4 2 4 16312.42 204.38 130.44 0.0
-3 2 4 1466.98 40.68 42.61 180.0
-2 2 4 9176.38 71.66 99.32 0.0
-1 2 4 20306.91 110.81 146.64 180.0
0 2 4 14003.11 323.27 118.00 0.0
1 2 4 6280.60 62.91 76.86 180.0
2 2 4 15492.47 216.07 121.54 0.0
3 2 4 12691.66 148.04 112.15 180.0
4 2 4 819.76 32.25 29.60 180.0
5 2 4 16666.57 140.66 128.02 0.0
6 2 4 188.71 65.53 14.82 180.0
7 2 4 0.00 49.00 6.05 180.0
8 2 4 12291.51 236.18 110.62 180.0
9 2 4 5882.15 224.49 73.50 0.0
10 2 4 0.00 62.02 4.15 0.0
11 2 4 2918.00 244.42 53.32 0.0
12 2 4 8506.90 332.98 86.14 180.0
-9 3 4 466.67 290.36 23.03 180.0
-8 3 4 11000.64 237.96 104.73 0.0
-7 3 4 133.28 91.72 9.42 0.0
-6 3 4 4162.99 75.26 65.03 180.0
-5 3 4 2201.91 49.14 47.78 180.0
-4 3 4 619.64 34.77 24.48 0.0
-3 3 4 31448.07 149.08 182.40 0.0
-2 3 4 50707.99 454.26 229.75 180.0
-1 3 4 1223.89 30.13 33.33 180.0
0 3 4 5616.65 122.17 77.69 180.0
1 3 4 60890.07 580.60 240.67 0.0
2 3 4 14113.29 285.17 117.90 180.0
3 3 4 69.73 23.27 6.12 180.0
4 3 4 19279.65 199.41 136.99 180.0
5 3 4 18755.94 149.99 135.97 0.0
6 3 4 161.98 61.44 12.56 0.0
7 3 4 146.37 77.18 15.37 180.0
8 3 4 708.02 129.17 29.55 180.0
9 3 4 1108.63 136.81 32.24 0.0
10 3 4 8354.24 290.79 88.17 0.0
11 3 4 4281.88 257.29 61.92 180.0
12 3 4 89.19 292.12 8.08 180.0
-8 4 4 1686.73 169.65 41.69 0.0
-7 4 4 777.25 131.61 30.15 0.0
-6 4 4 12365.09 150.50 108.87 180.0
-5 4 4 926.66 42.90 30.51 180.0
-4 4 4 5696.11 85.45 74.63 0.0
-3 4 4 8631.83 84.11 94.96 0.0
-2 4 4 704.03 32.63 26.14 180.0
-1 4 4 20870.81 121.31 148.56 180.0
0 4 4 218.81 50.06 14.24 180.0
1 4 4 366.95 35.19 16.92 0.0
2 4 4 15813.76 87.49 125.74 0.0
3 4 4 40607.82 806.32 198.57 180.0
4 4 4 8028.18 92.51 89.97 0.0
5 4 4 47.04 62.25 5.19 180.0
6 4 4 5480.26 179.61 72.97 0.0
7 4 4 846.06 76.46 28.78 180.0
8 4 4 1222.33 112.03 36.56 180.0
9 4 4 532.66 133.41 24.91 0.0
10 4 4 515.04 185.04 23.75 0.0
11 4 4 844.86 240.06 23.09 0.0
12 4 4 3995.14 280.53 59.12 180.0
-8 5 4 9967.78 320.17 99.44 0.0
-7 5 4 723.38 140.18 27.46 180.0
-6 5 4 0.00 163.63 2.49 0.0
-5 5 4 28838.57 226.96 171.04 180.0
-4 5 4 17144.49 132.57 131.26 0.0
-3 5 4 5518.13 72.30 75.67 0.0
-2 5 4 709.67 63.43 27.46 180.0
-1 5 4 12853.76 173.85 116.12 180.0
0 5 4 659.67 53.21 26.99 0.0
1 5 4 31522.74 365.71 173.66 0.0
2 5 4 161.21 27.68 12.19 180.0
3 5 4 4001.21 74.73 61.13 180.0
4 5 4 19031.97 337.12 138.42 180.0
5 5 4 22732.33 195.16 150.31 0.0
6 5 4 6.78 64.25 2.40 180.0
7 5 4 69.98 78.75 7.95 180.0
8 5 4 6728.68 181.29 82.02 180.0
9 5 4 1127.63 130.67 33.82 0.0
10 5 4 887.86 196.80 28.91 0.0
11 5 4 63.52 235.29 14.24 180.0
12 5 4 0.00 151.01 12.24 180.0
-8 6 4 221.99 258.14 15.60 180.0
-7 6 4 3300.73 215.77 59.14 0.0
-6 6 4 9943.66 199.80 100.42 180.0
-5 6 4 2087.22 83.36 45.88 0.0
-4 6 4 245.94 68.36 15.76 180.0
-3 6 4 17330.96 220.20 133.00 0.0
-2 6 4 4443.17 73.46 69.00 180.0
-1 6 4 9846.60 180.46 102.03 180.0
0 6 4 1119.36 61.24 29.61 180.0
1 6 4 8460.84 126.10 91.57 0.0
2 6 4 21474.22 186.83 146.51 0.0
3 6 4 41498.90 372.69 200.56 180.0
4 6 4 6243.10 90.44 78.81 0.0
5 6 4 5911.14 95.74 77.26 180.0
6 6 4 19232.28 207.36 137.00 0.0
7 6 4 8125.88 133.91 88.92 180.0
8 6 4 111.15 97.65 7.95 0.0
9 6 4 1202.02 130.75 33.76 180.0
10 6 4 3389.14 220.69 58.58 0.0
12 6 4 213.78 276.23 13.75 180.0
-7 7 4 437.17 232.35 16.40 180.0
-6 7 4 1344.08 190.56 41.57 0.0
-5 7 4 26706.99 422.38 164.81 180.0
-4 7 4 32185.74 395.51 181.27 0.0
-3 7 4 3809.16 83.37 63.15 180.0
-2 7 4 7914.76 189.85 92.64 0.0
-1 7 4 66815.59 368.09 253.90 180.0
0 7 4 18.83 31.53 3.46 180.0
1 7 4 11048.71 266.12 102.79 0.0
2 7 4 3584.74 219.95 56.72 0.0
3 7 4 6416.52 89.27 79.49 180.0
4 7 4 19145.95 244.91 137.35 180.0
5 7 4 19383.46 292.51 139.29 0.0
6 7 4 2830.94 82.22 53.02 0.0
7 7 4 188.07 80.58 12.73 0.0
8 7 4 16614.07 312.61 127.58 180.0
9 7 4 4080.70 187.97 64.05 0.0
10 7 4 0.00 179.59 4.10 180.0
11 7 4 3128.13 236.25 55.83 0.0
12 7 4 1987.52 274.06 46.94 180.0
-7 8 4 2549.05 238.95 54.42 0.0
-6 8 4 3716.79 213.78 64.17 180.0
-5 8 4 1378.53 172.98 40.56 0.0
-4 8 4 8949.62 256.93 94.19 180.0
-3 8 4 11281.84 193.75 108.31 0.0
-2 8 4 11937.21 341.45 111.60 180.0
-1 8 4 75.54 45.66 7.79 0.0
0 8 4 6961.30 168.94 82.79 180.0
1 8 4 42857.17 221.44 201.64 0.0
2 8 4 638.13 84.87 26.69 180.0
3 8 4 2904.70 110.59 54.71 180.0
4 8 4 6212.96 117.52 76.71 180.0
5 8 4 6.42 40.60 1.87 180.0
6 8 4 24929.75 178.49 156.35 0.0
7 8 4 3973.56 93.35 62.46 180.0
8 8 4 2.48 52.41 5.59 0.0
9 8 4 2744.70 128.66 53.55 180.0
10 8 4 9968.88 300.88 100.19 0.0
11 8 4 1407.83 218.60 40.55 180.0
12 8 4 80.81 275.31 12.51 0.0
-7 9 4 3172.70 244.68 57.09 0.0
-6 9 4 1093.70 231.63 36.37 180.0
-5 9 4 2875.64 194.37 57.51 180.0
-4 9 4 2978.92 181.00 60.21 0.0
-3 9 4 754.26 141.64 27.29 0.0
-2 9 4 4951.95 197.80 71.31 0.0
-1 9 4 18670.49 1047.76 133.57 180.0
0 9 4 55.84 75.85 7.61 0.0
1 9 4 242.51 51.79 14.28 0.0
2 9 4 21096.84 220.80 144.16 0.0
3 9 4 24431.84 418.93 152.31 180.0
4 9 4 1768.05 50.48 42.16 180.0
5 9 4 1085.33 46.03 33.64 0.0
6 9 4 9637.13 129.51 97.59 0.0
7 9 4 443.39 76.46 21.18 180.0
8 9 4 8696.29 227.80 89.79 180.0
9 9 4 128.50 148.46 12.04 0.0
10 9 4 1160.57 183.25 36.25 0.0
11 9 4 3962.85 257.11 62.93 0.0
12 9 4 7085.62 319.00 81.73 180.0
-6 10 4 26.26 242.05 7.68 180.0
-5 10 4 1712.03 214.54 37.83 180.0
-4 10 4 302.14 185.24 10.94 0.0
-3 10 4 6817.70 247.81 90.06 0.0
-2 10 4 564.21 149.23 21.61 180.0
-1 10 4 1780.12 84.04 41.40 180.0
0 10 4 1380.21 82.26 37.09 180.0
1 10 4 8122.50 210.54 88.15 0.0
2 10 4 8491.41 350.46 93.09 180.0
3 10 4 287.12 85.08 19.52 0.0
4 10 4 28882.51 159.60 170.07 180.0
5 10 4 10811.42 108.10 104.28 0.0
6 10 4 1602.09 71.64 41.11 0.0
7 10 4 54.21 83.19 6.17 0.0
8 10 4 4940.32 114.18 70.68 180.0
9 10 4 256.08 111.88 17.92 180.0
10 10 4 4212.07 228.00 65.77 0.0
11 10 4 436.42 241.60 16.36 0.0
12 10 4 101.67 273.94 2.44 180.0
-6 11 4 4889.16 277.34 67.89 180.0
-5 11 4 209.92 223.80 15.89 0.0
-4 11 4 1325.46 187.91 38.82 180.0
-3 11 4 16163.72 369.68 127.12 0.0
-2 11 4 247.53 174.55 13.48 0.0
-1 11 4 6813.64 243.61 85.37 180.0
0 11 4 0.10 92.40 0.07 180.0
1 11 4 952.61 91.92 30.32 0.0
2 11 4 8292.56 163.59 91.15 0.0
3 11 4 18123.80 364.78 131.47 180.0
4 11 4 796.66 67.27 26.63 180.0
5 11 4 794.91 56.99 31.23 180.0
6 11 4 9320.62 209.57 94.35 0.0
7 11 4 1358.18 106.37 36.47 180.0
8 11 4 1033.31 103.26 33.91 180.0
9 11 4 782.22 169.95 30.35 180.0
10 11 4 4251.22 232.89 67.18 0.0
11 11 4 2452.34 243.13 47.21 0.0
-5 12 4 17310.86 442.94 127.77 180.0
-4 12 4 7636.80 306.00 90.05 0.0
-3 12 4 3639.43 213.07 59.30 0.0
-2 12 4 2036.07 191.67 47.71 0.0
-1 12 4 4450.94 220.14 66.97 180.0
0 12 4 902.56 162.25 32.23 180.0
1 12 4 7359.02 244.56 85.01 0.0
2 12 4 459.69 107.04 23.87 180.0
3 12 4 2810.84 118.36 54.94 0.0
4 12 4 17684.68 319.48 133.22 180.0
5 12 4 16214.52 229.89 128.09 0.0
6 12 4 6542.73 100.05 80.51 180.0
7 12 4 1217.38 100.38 38.16 0.0
8 12 4 13075.80 194.24 113.79 180.0
9 12 4 830.61 177.55 29.58 0.0
10 12 4 173.83 203.58 15.12 0.0
11 12 4 1242.75 243.96 36.03 0.0
-4 13 4 10645.20 356.95 98.94 180.0
-3 13 4 24623.57 490.60 155.57 0.0
-2 13 4 1067.77 225.41 36.23 180.0
-1 13 4 76.15 194.28 10.52 180.0
0 13 4 3491.46 207.70 58.28 180.0
1 13 4 11246.21 266.87 103.25 0.0
2 13 4 8592.61 179.50 91.09 0.0
3 13 4 8833.38 204.47 95.29 180.0
4 13 4 0.00 43.76 4.30 0.0
5 13 4 3206.59 106.48 56.59 180.0
6 13 4 11711.25 163.29 107.54 0.0
7 13 4 2355.58 109.43 49.28 180.0
8 13 4 75.97 141.17 8.64 180.0
9 13 4 6300.96 242.16 79.01 180.0
10 13 4 4614.81 241.69 68.85 0.0
11 13 4 204.80 252.47 14.05 180.0
-4 14 4 5163.98 288.33 68.35 0.0
-3 14 4 27.94 284.84 12.71 0.0
-2 14 4 5628.08 274.00 74.34 0.0
-1 14 4 15075.47 392.01 119.32 180.0
0 14 4 572.72 223.26 24.50 0.0
1 14 4 875.94 206.01 30.46 0.0
2 14 4 18347.44 569.64 134.30 0.0
3 14 4 2411.49 94.76 49.70 180.0
4 14 4 2591.95 99.22 51.56 180.0
5 14 4 2247.85 98.79 47.10 0.0
6 14 4 57.35 98.75 4.34 180.0
7 14 4 1192.14 273.09 33.26 0.0
9 14 4 913.99 200.34 31.51 0.0
10 14 4 706.32 226.14 25.34 180.0
11 14 4 2002.89 259.07 45.02 0.0
-3 15 4 5944.17 296.63 83.02 0.0
-2 15 4 311.84 269.94 14.14 0.0
-1 15 4 686.49 241.39 29.07 180.0
0 15 4 9631.22 330.52 95.63 180.0
1 15 4 8049.05 300.90 87.78 0.0
2 15 4 3181.11 223.58 55.77 0.0
3 15 4 507.51 93.11 21.94 0.0
4 15 4 3469.90 121.53 61.01 180.0
5 15 4 181.43 101.88 11.68 0.0
6 15 4 4817.79 201.50 69.84 0.0
7 15 4 1.96 107.70 5.76 0.0
11 15 4 499.64 271.13 21.53 180.0
-2 16 4 645.35 304.13 24.71 0.0
-1 16 4 7503.28 320.12 83.48 180.0
0 16 4 496.44 260.30 21.76 180.0
1 16 4 524.58 260.35 25.17 0.0
2 16 4 15679.50 467.15 126.01 0.0
3 16 4 7294.87 667.43 86.88 180.0
4 16 4 44.95 156.21 6.14 180.0
5 16 4 981.46 128.56 31.15 180.0
6 16 4 14224.75 232.86 120.99 0.0
7 16 4 114.50 148.40 11.50 0.0
-1 17 4 2389.03 301.56 49.19 180.0
0 17 4 8778.50 337.44 86.63 180.0
1 17 4 2593.36 281.92 51.56 0.0
2 17 4 31.62 108.63 8.00 0.0
3 17 4 3617.19 152.79 61.33 0.0
4 17 4 15639.93 305.73 124.54 180.0
5 17 4 1420.44 129.81 36.16 0.0
6 17 4 3362.01 176.86 59.40 0.0
7 17 4 3352.41 179.50 57.80 0.0
1 18 4 185.05 138.66 10.14 180.0
2 18 4 4206.58 162.10 64.31 0.0
3 18 4 6757.45 229.08 81.13 180.0
4 18 4 190.76 156.45 15.07 0.0
5 18 4 4696.60 206.13 70.12 180.0
6 18 4 17846.76 340.73 136.69 0.0
7 18 4 386.45 180.55 19.14 180.0
-1 19 4 2333.35 191.34 45.83 180.0
0 19 4 256.83 181.08 15.55 180.0
1 19 4 104.33 168.33 8.73 0.0
2 19 4 1.13 164.94 0.60 0.0
3 19 4 656.59 155.65 26.47 0.0
4 19 4 11664.11 292.04 111.00 180.0
5 19 4 1072.05 167.17 33.32 0.0
6 19 4 96.08 179.07 3.29 180.0
7 19 4 5274.70 224.96 74.61 0.0
-1 20 4 64.00 198.30 3.21 180.0
0 20 4 3060.28 202.14 57.01 180.0
1 20 4 668.34 183.91 26.93 0.0
2 20 4 0.00 74.47 9.28 180.0
3 20 4 0.00 440.38 5.86 180.0
4 20 4 2117.67 185.85 48.84 180.0
5 20 4 390.16 187.79 21.91 180.0
6 20 4 1537.29 189.43 41.46 0.0
7 20 4 100.87 197.24 12.30 180.0
0 21 4 152.01 208.87 6.96 0.0
1 21 4 288.04 199.61 19.47 180.0
3 21 4 145.20 190.06 19.38 180.0
4 21 4 777.36 186.42 30.77 180.0
5 21 4 56.42 198.41 10.15 180.0
6 21 4 0.00 385.27 3.86 0.0
7 21 4 507.69 218.32 18.83 0.0
-1 22 4 52.65 239.49 5.86 0.0
0 22 4 1651.68 225.27 39.51 180.0
2 22 4 167.01 212.35 10.62 0.0
3 22 4 1550.75 209.45 40.01 0.0
4 22 4 3695.90 232.24 61.67 180.0
5 22 4 0.00 131.08 4.21 0.0
6 22 4 0.00 222.05 6.74 180.0
-5 -19 5 3799.19 230.42 59.45 0.0
-4 -19 5 1849.90 212.82 44.79 180.0
-3 -19 5 0.00 181.79 3.67 0.0
-2 -19 5 506.58 212.63 23.71 180.0
-6 -18 5 731.95 206.80 25.36 0.0
-5 -18 5 437.43 212.59 24.43 0.0
-4 -18 5 17.30 333.53 11.10 0.0
-3 -18 5 1317.87 187.29 39.29 180.0
-2 -18 5 1002.08 190.50 30.70 0.0
-1 -18 5 358.56 198.91 17.73 0.0
-7 -17 5 1241.08 207.03 37.71 180.0
-6 -17 5 562.67 201.48 27.68 0.0
-5 -17 5 24.33 183.90 9.11 0.0
-4 -17 5 138.42 184.90 7.73 180.0
-3 -17 5 75.85 178.68 9.89 180.0
-2 -17 5 308.37 177.67 17.01 180.0
-1 -17 5 6125.02 225.50 77.31 0.0
-8 -16 5 6649.89 262.18 77.75 180.0
-7 -16 5 186.16 193.95 9.15 0.0
-6 -16 5 199.04 193.14 20.13 180.0
-5 -16 5 4876.18 228.02 70.38 0.0
-4 -16 5 668.70 164.29 29.08 180.0
-2 -16 5 63.04 163.77 5.67 180.0
-1 -16 5 1938.62 164.11 42.36 0.0
-9 -15 5 4.48 212.87 0.21 0.0
-8 -15 5 0.00 275.60 0.15 180.0
-7 -15 5 6715.55 251.16 82.20 180.0
-6 -15 5 3986.52 209.61 66.73 0.0
-5 -15 5 711.83 167.08 26.64 180.0
-4 -15 5 1641.15 158.10 45.90 0.0
-3 -15 5 5319.16 381.88 69.76 180.0
-2 -15 5 319.96 121.94 16.79 0.0
-1 -15 5 754.42 145.35 22.79 0.0
0 -15 5 152.80 151.25 10.15 0.0
-9 -14 5 1437.58 203.57 38.80 0.0
-8 -14 5 6041.20 235.25 72.55 180.0
-7 -14 5 0.00 55.12 2.76 180.0
-6 -14 5 765.00 150.24 29.76 180.0
-5 -14 5 14725.54 306.41 122.73 0.0
-4 -14 5 5730.60 172.11 77.78 180.0
-3 -14 5 129.53 126.05 13.63 180.0
-2 -14 5 1753.22 112.44 42.19 180.0
-1 -14 5 10067.82 248.70 99.04 0.0
0 -14 5 353.79 115.53 18.31 180.0
-9 -13 5 565.79 189.23 23.51 0.0
-7 -13 5 2122.84 163.68 49.32 180.0
-6 -13 5 2132.72 197.67 47.53 0.0
-5 -13 5 395.71 134.39 22.80 0.0
-4 -13 5 2129.11 260.41 47.53 0.0
-3 -13 5 17195.47 246.94 130.87 180.0
-2 -13 5 1182.46 97.83 34.46 0.0
-1 -13 5 81.15 98.30 5.21 180.0
0 -13 5 3871.73 178.42 63.40 0.0
1 -13 5 4258.22 181.03 65.61 180.0
2 -13 5 0.00 210.74 6.95 0.0
-8 -12 5 0.00 762.67 5.30 180.0
-7 -12 5 4804.92 197.08 67.92 180.0
-6 -12 5 658.01 118.63 28.02 0.0
-5 -12 5 6540.69 161.52 80.82 0.0
-4 -12 5 1199.63 113.67 36.45 180.0
-3 -12 5 3526.97 188.38 59.25 180.0
-2 -12 5 865.36 111.85 29.72 180.0
-1 -12 5 9668.61 286.87 96.48 0.0
0 -12 5 164.38 95.05 13.16 0.0
1 -12 5 674.28 172.83 24.11 180.0
2 -12 5 8274.04 362.33 90.77 180.0
3 -12 5 3249.49 179.92 58.92 0.0
-9 -11 5 788.16 135.84 29.14 0.0
-8 -11 5 1793.54 148.20 45.53 180.0
-7 -11 5 239.35 119.59 20.79 180.0
-6 -11 5 10.58 67.41 6.12 180.0
-5 -11 5 6530.53 153.67 81.21 0.0
-4 -11 5 231.50 95.63 16.83 0.0
-3 -11 5 7707.23 134.90 87.48 180.0
-2 -11 5 215.93 81.88 12.90 0.0
-1 -11 5 332.91 84.90 16.19 0.0
0 -11 5 10249.00 150.21 100.82 0.0
1 -11 5 12971.44 246.51 112.37 180.0
2 -11 5 427.78 164.78 23.97 0.0
3 -11 5 1510.81 167.76 39.52 180.0
4 -11 5 6341.33 205.40 77.80 0.0
-11 -10 5 1955.05 295.27 46.28 180.0
-10 -10 5 3925.11 255.29 62.71 0.0
-9 -10 5 433.91 127.69 22.93 180.0
-8 -10 5 1472.10 110.96 38.45 0.0
-7 -10 5 16951.92 359.82 126.89 180.0
-6 -10 5 4354.31 134.54 67.65 0.0
-5 -10 5 140.78 91.55 13.85 0.0
-4 -10 5 949.93 92.24 30.44 0.0
-3 -10 5 10022.58 176.69 98.67 180.0
-2 -10 5 1895.79 83.55 42.86 180.0
-1 -10 5 7725.68 141.62 87.39 0.0
0 -10 5 2090.58 84.12 46.26 0.0
1 -10 5 334.47 80.63 16.63 180.0
2 -10 5 16938.60 799.76 130.83 180.0
3 -10 5 13003.42 197.05 113.77 0.0
4 -10 5 630.12 142.28 23.87 0.0
5 -10 5 2246.95 156.57 48.03 0.0
-11 -9 5 20.05 845.77 1.54 180.0
-10 -9 5 659.01 233.82 21.98 180.0
-9 -9 5 4457.00 240.85 66.00 0.0
-8 -9 5 3530.31 127.55 59.63 180.0
-7 -9 5 1436.18 88.43 37.30 0.0
-6 -9 5 6414.97 159.08 78.96 180.0
-5 -9 5 16564.32 209.75 130.99 0.0
-4 -9 5 8085.41 225.39 90.10 180.0
-3 -9 5 6.82 62.35 1.05 180.0
-2 -9 5 4613.38 100.21 65.38 180.0
-1 -9 5 7523.33 118.74 84.49 0.0
0 -9 5 5606.96 118.99 77.61 0.0
1 -9 5 6797.05 166.40 81.92 180.0
2 -9 5 0.00 96.99 1.18 0.0
3 -9 5 4094.23 120.12 64.98 180.0
4 -9 5 20757.68 464.40 142.57 0.0
5 -9 5 2585.60 143.35 51.95 180.0
6 -9 5 0.00 221.57 1.56 180.0
-11 -8 5 430.94 269.52 22.21 180.0
-10 -8 5 810.35 229.22 30.15 0.0
-9 -8 5 2364.84 205.73 49.18 0.0
-8 -8 5 295.75 91.83 16.10 0.0
-7 -8 5 13910.38 170.12 115.54 180.0
-6 -8 5 5701.86 156.69 75.33 0.0
-5 -8 5 471.11 79.00 23.26 180.0
-4 -8 5 11356.02 244.16 107.39 0.0
-3 -8 5 17063.78 155.91 128.37 180.0
-2 -8 5 719.92 55.69 27.13 180.0
-1 -8 5 203.59 59.76 12.85 0.0
0 -8 5 6048.73 165.91 77.24 0.0
1 -8 5 5090.11 89.13 72.29 180.0
2 -8 5 5609.83 141.19 75.94 180.0
3 -8 5 2115.61 98.39 46.10 0.0
4 -8 5 1609.02 114.82 41.17 0.0
5 -8 5 1550.18 132.93 43.98 0.0
6 -8 5 15554.22 449.37 121.53 180.0
-11 -7 5 539.80 278.03 24.18 180.0
-10 -7 5 1585.14 230.01 37.33 0.0
-9 -7 5 5848.49 257.28 80.01 0.0
-8 -7 5 484.46 88.85 22.98 180.0
-7 -7 5 1376.42 93.46 38.57 180.0
-6 -7 5 2310.39 117.95 50.27 180.0
-5 -7 5 7530.07 164.38 87.76 0.0
-4 -7 5 7870.40 188.21 90.81 180.0
-3 -7 5 147.48 55.66 9.03 180.0
-2 -7 5 8795.27 119.38 93.54 180.0
-1 -7 5 14668.31 152.38 118.57 0.0
0 -7 5 1630.99 52.62 41.10 180.0
1 -7 5 722.72 48.31 27.12 0.0
2 -7 5 12717.35 189.35 112.14 180.0
3 -7 5 1241.80 122.49 32.69 0.0
4 -7 5 8397.61 258.86 96.11 0.0
5 -7 5 104.52 118.99 10.69 0.0
6 -7 5 836.03 171.94 28.30 180.0
-11 -6 5 350.91 254.75 19.38 180.0
-10 -6 5 7.58 223.29 0.72 0.0
-9 -6 5 9331.48 298.31 97.44 0.0
-8 -6 5 1197.20 171.49 34.38 180.0
-7 -6 5 3098.06 92.35 56.57 180.0
-6 -6 5 54.90 66.27 2.41 0.0
-5 -6 5 6254.90 121.59 80.81 0.0
-4 -6 5 6558.10 150.12 80.27 0.0
-3 -6 5 12202.47 121.51 112.09 180.0
-2 -6 5 1932.21 100.45 44.85 180.0
-1 -6 5 1503.01 57.80 39.34 0.0
0 -6 5 7617.05 82.31 86.61 0.0
1 -6 5 7683.88 175.83 86.43 180.0
2 -6 5 688.71 91.90 26.57 180.0
3 -6 5 2767.43 96.50 51.07 180.0
4 -6 5 7143.54 164.06 85.08 0.0
5 -6 5 244.30 110.14 13.08 0.0
6 -6 5 4370.63 170.18 69.68 180.0
7 -6 5 3.69 51.21 7.14 180.0
-11 -5 5 5234.77 289.05 70.46 180.0
-10 -5 5 4244.32 255.46 63.65 0.0
-9 -5 5 1418.02 188.39 40.12 0.0
-8 -5 5 195.74 83.93 14.03 0.0
-7 -5 5 12684.30 232.42 112.72 180.0
-6 -5 5 2504.68 94.23 51.74 0.0
-5 -5 5 11653.04 232.34 108.98 0.0
-4 -5 5 3993.87 76.41 63.86 0.0
-3 -5 5 457.83 46.25 20.35 180.0
-2 -5 5 9437.75 98.38 97.75 180.0
-1 -5 5 8493.37 132.77 91.77 0.0
0 -5 5 8747.95 79.90 94.77 180.0
1 -5 5 2463.58 113.35 50.92 0.0
2 -5 5 34741.60 371.17 186.37 180.0
3 -5 5 10367.75 139.05 102.22 0.0
4 -5 5 1822.55 81.56 42.57 180.0
5 -5 5 439.76 97.73 20.94 0.0
6 -5 5 5677.45 175.66 79.80 180.0
7 -5 5 0.21 178.50 0.18 180.0
-11 -4 5 483.51 265.16 22.75 180.0
-10 -4 5 431.75 219.20 22.99 180.0
-9 -4 5 14626.40 261.12 117.46 0.0
-8 -4 5 2680.44 194.46 51.05 180.0
-7 -4 5 205.69 71.28 15.19 0.0
-6 -4 5 12021.83 210.40 111.02 180.0
-5 -4 5 30413.82 387.70 176.56 0.0
-4 -4 5 1569.84 75.69 39.95 0.0
-3 -4 5 11461.08 106.30 108.65 180.0
-2 -4 5 1210.05 58.98 33.02 180.0
-1 -4 5 635.04 28.78 24.01 0.0
0 -4 5 39801.75 238.08 200.36 0.0
1 -4 5 13602.40 124.77 120.28 180.0
2 -4 5 166.29 53.33 13.02 180.0
3 -4 5 19910.10 358.72 142.76 180.0
4 -4 5 26652.15 233.48 162.01 0.0
5 -4 5 2997.15 98.29 56.76 180.0
6 -4 5 186.34 132.08 14.34 0.0
7 -4 5 6517.63 280.24 79.63 180.0
-11 -3 5 4350.49 272.72 66.35 180.0
-10 -3 5 3052.69 228.14 52.69 0.0
-9 -3 5 911.35 132.95 30.36 180.0
-8 -3 5 2244.24 119.66 47.34 0.0
-7 -3 5 23658.41 185.73 155.90 180.0
-6 -3 5 12217.66 193.05 114.37 0.0
-5 -3 5 384.19 46.80 19.07 0.0
-4 -3 5 31021.97 314.26 176.87 0.0
-3 -3 5 27528.19 299.32 166.93 180.0
-2 -3 5 858.55 55.33 30.34 180.0
-1 -3 5 1766.66 61.61 44.19 0.0
0 -3 5 18265.01 129.57 133.17 0.0
1 -3 5 2404.00 56.68 50.37 0.0
2 -3 5 41061.11 213.89 203.34 180.0
3 -3 5 15126.06 145.07 124.55 0.0
4 -3 5 4941.09 77.00 71.42 180.0
5 -3 5 4882.42 86.34 69.85 0.0
6 -3 5 15147.07 247.44 120.61 180.0
7 -3 5 444.91 235.05 20.29 0.0
8 -3 5 329.80 261.68 21.86 180.0
-11 -2 5 1757.57 273.79 38.64 180.0
-10 -2 5 14.66 231.61 6.55 180.0
-9 -2 5 2059.08 136.47 47.24 0.0
-8 -2 5 807.06 111.70 28.42 180.0
-7 -2 5 923.28 61.82 30.86 180.0
-6 -2 5 19516.40 275.33 140.36 180.0
-5 -2 5 23788.53 211.55 156.02 0.0
-4 -2 5 989.76 49.75 32.28 0.0
-3 -2 5 933.26 54.24 29.57 0.0
-2 -2 5 16968.43 311.76 130.94 180.0
-1 -2 5 6561.42 95.05 80.98 0.0
0 -2 5 30160.10 156.26 173.05 0.0
1 -2 5 53.09 52.71 5.37 0.0
2 -2 5 9886.99 153.46 99.07 180.0
3 -2 5 9641.03 261.58 95.87 180.0
4 -2 5 30319.64 334.27 176.04 0.0
5 -2 5 1075.13 89.90 31.73 180.0
6 -2 5 386.59 89.79 20.02 180.0
7 -2 5 13722.36 207.56 114.50 180.0
8 -2 5 6343.35 289.98 77.02 0.0
-11 -1 5 589.16 276.05 26.51 180.0
-10 -1 5 222.49 229.57 5.38 0.0
-9 -1 5 137.01 126.45 9.67 0.0
-8 -1 5 2.57 32.02 2.53 0.0
-7 -1 5 8944.49 150.37 96.21 180.0
-6 -1 5 182.18 53.12 15.33 0.0
-5 -1 5 610.19 42.16 25.52 180.0
-4 -1 5 7773.69 73.61 89.88 0.0
-3 -1 5 18396.16 134.00 137.68 180.0
-2 -1 5 326.71 46.19 19.77 180.0
-1 -1 5 3785.98 166.99 59.65 0.0
0 -1 5 121320.66 1317.08 343.59 0.0
1 -1 5 3129.83 145.15 53.69 180.0
2 -1 5 3530.68 98.05 59.39 180.0
3 -1 5 562.12 38.62 22.97 180.0
4 -1 5 11659.34 259.31 106.40 0.0
5 -1 5 4448.17 86.43 66.30 0.0
6 -1 5 7833.17 271.55 90.02 180.0
7 -1 5 1975.08 156.23 44.82 180.0
8 -1 5 52.07 128.08 2.89 180.0
9 -1 5 1213.14 178.03 34.72 0.0
-10 0 5 184.69 232.74 8.85 0.0
-9 0 5 65.57 149.70 6.87 180.0
-8 0 5 440.96 110.06 19.11 0.0
-7 0 5 5684.75 124.18 76.26 180.0
-6 0 5 2322.41 63.56 49.17 180.0
-5 0 5 6295.83 89.41 80.62 0.0
-4 0 5 428.03 31.03 20.98 180.0
-3 0 5 396.71 34.06 20.49 0.0
-2 0 5 33202.39 511.36 182.33 180.0
-1 0 5 0.05 45.88 0.21 0.0
0 0 5 25246.72 262.11 156.76 0.0
1 0 5 15470.73 132.05 122.16 0.0
2 0 5 30116.88 432.65 169.83 180.0
3 0 5 519.03 37.74 22.70 0.0
4 0 5 11411.62 90.68 107.41 0.0
5 0 5 9310.85 140.01 96.83 0.0
6 0 5 5799.64 127.59 75.98 180.0
7 0 5 8665.17 212.22 90.61 180.0
8 0 5 3813.44 141.62 59.97 0.0
9 0 5 139.48 178.92 11.05 0.0
10 0 5 1646.19 213.31 37.74 0.0
-10 1 5 341.89 225.94 18.81 180.0
-9 1 5 12557.80 242.73 109.30 0.0
-8 1 5 1012.22 129.58 32.33 180.0
-7 1 5 406.24 89.07 20.60 180.0
-6 1 5 6924.57 81.96 84.84 180.0
-5 1 5 277.46 37.67 17.00 0.0
-4 1 5 592.31 31.28 25.29 0.0
-3 1 5 7717.15 139.52 90.75 180.0
-2 1 5 1083.25 36.42 32.28 180.0
-1 1 5 1041.68 47.87 32.34 180.0
0 1 5 34950.57 302.47 183.66 0.0
1 1 5 39603.08 342.83 193.58 180.0
2 1 5 2968.40 100.92 54.68 0.0
3 1 5 26448.12 270.82 159.42 180.0
4 1 5 59979.71 417.86 242.69 0.0
5 1 5 3180.53 92.89 56.14 0.0
6 1 5 493.89 77.82 23.35 180.0
7 1 5 2557.27 144.75 49.69 180.0
8 1 5 2023.71 123.58 44.96 0.0
9 1 5 4144.53 162.21 62.28 0.0
10 1 5 1758.93 205.26 40.72 180.0
11 1 5 410.31 246.54 20.50 180.0
-9 2 5 417.19 156.88 23.33 0.0
-8 2 5 7640.75 183.65 86.37 0.0
-7 2 5 10738.02 223.85 103.38 180.0
-6 2 5 1225.21 53.99 35.42 0.0
-5 2 5 2057.00 73.41 44.57 180.0
-4 2 5 1208.27 34.93 34.60 0.0
-3 2 5 1267.69 40.46 36.13 180.0
-2 2 5 33274.80 213.67 185.85 180.0
-1 2 5 4767.99 127.22 71.01 0.0
0 2 5 7333.32 147.93 84.52 180.0
1 2 5 58977.73 205.54 235.52 0.0
2 2 5 76565.46 601.34 273.22 180.0
3 2 5 15653.33 105.39 122.48 0.0
4 2 5 2549.21 57.07 51.93 180.0
5 2 5 41153.46 218.70 204.03 0.0
6 2 5 9004.59 149.13 95.98 180.0
7 2 5 1.25 60.44 2.54 180.0
8 2 5 104.65 116.65 10.38 180.0
9 2 5 8490.68 288.23 90.28 0.0
10 2 5 114.67 200.98 11.95 0.0
11 2 5 7375.02 298.36 80.06 180.0
-8 3 5 1530.37 137.11 42.02 180.0
-7 3 5 221.01 93.92 16.13 0.0
-6 3 5 17019.99 123.35 131.08 180.0
-5 3 5 28693.67 253.77 170.80 0.0
-4 3 5 325.08 34.11 17.88 180.0
-3 3 5 34.48 38.07 1.98 0.0
-2 3 5 26590.38 312.95 165.65 180.0
-1 3 5 73.36 41.75 7.96 180.0
0 3 5 21.41 74.15 4.11 180.0
1 3 5 17400.33 208.77 130.79 180.0
2 3 5 915.99 38.00 31.53 0.0
3 3 5 21574.00 234.74 146.62 180.0
4 3 5 53209.71 532.57 230.86 0.0
5 3 5 630.86 59.00 25.12 180.0
6 3 5 1089.43 63.52 34.45 0.0
7 3 5 10448.79 176.84 101.70 180.0
8 3 5 5530.54 153.28 70.86 0.0
9 3 5 3351.90 478.03 56.76 0.0
10 3 5 738.08 195.31 23.73 0.0
11 3 5 1731.62 236.91 39.27 180.0
12 3 5 564.88 294.44 24.94 180.0
-8 4 5 6966.43 189.33 86.93 0.0
-7 4 5 5537.02 233.39 72.67 180.0
-6 4 5 493.86 71.06 21.96 0.0
-5 4 5 1898.52 70.98 43.44 180.0
-4 4 5 32700.88 211.76 182.43 0.0
-3 4 5 1751.03 39.71 42.28 180.0
-2 4 5 3709.30 54.45 61.65 180.0
-1 4 5 566.24 52.15 24.87 180.0
0 4 5 69.87 80.77 7.37 180.0
1 4 5 339.79 25.80 17.78 0.0
2 4 5 23399.56 231.88 151.94 180.0
3 4 5 201.45 35.68 11.52 180.0
4 4 5 3709.20 75.50 62.05 180.0
5 4 5 14834.21 305.58 120.21 0.0
6 4 5 3993.61 91.70 62.33 180.0
7 4 5 247.89 78.13 15.36 0.0
8 4 5 3802.75 135.12 64.40 180.0
9 4 5 18588.49 274.01 131.26 0.0
10 4 5 308.38 184.14 16.94 180.0
11 4 5 152.67 235.44 9.61 180.0
12 4 5 573.26 290.58 23.37 180.0
-8 5 5 1127.68 238.25 34.22 0.0
-7 5 5 63.11 200.18 5.19 180.0
-6 5 5 7172.75 171.18 88.25 180.0
-5 5 5 23648.15 364.58 152.97 0.0
-4 5 5 7243.07 91.93 85.09 0.0
-3 5 5 55.17 37.66 5.59 180.0
-2 5 5 31658.64 369.95 179.75 180.0
-1 5 5 251.30 30.18 18.23 0.0
0 5 5 2366.91 70.05 46.23 0.0
1 5 5 11405.53 194.14 105.06 0.0
2 5 5 27196.54 114.20 160.79 180.0
3 5 5 6306.43 112.47 78.49 180.0
4 5 5 113.26 47.36 10.85 0.0
5 5 5 1776.63 61.80 42.41 180.0
6 5 5 1219.25 86.04 36.23 180.0
7 5 5 4889.68 111.85 68.63 180.0
8 5 5 2614.28 124.35 50.53 0.0
9 5 5 1878.23 137.63 44.28 0.0
10 5 5 3386.91 217.28 56.38 0.0
11 5 5 2824.23 239.18 51.72 180.0
12 5 5 0.00 267.54 4.42 0.0
-8 6 5 595.81 254.51 29.21 0.0
-6 6 5 2235.87 273.61 47.96 180.0
-5 6 5 190.31 87.24 15.63 180.0
-4 6 5 36972.81 223.64 193.31 0.0
-3 6 5 2519.03 67.64 51.23 180.0
-2 6 5 482.22 43.16 21.48 180.0
-1 6 5 11077.90 233.15 109.20 180.0
0 6 5 52844.09 2280.42 224.87 0.0
1 6 5 3278.23 78.10 58.86 180.0
2 6 5 1147.38 33.94 32.53 180.0
3 6 5 13969.46 149.72 116.72 180.0
4 6 5 1890.59 51.59 43.94 0.0
5 6 5 2815.99 77.00 53.53 0.0
6 6 5 15.93 66.10 4.10 180.0
7 6 5 5097.97 131.00 72.70 180.0
8 6 5 956.79 97.43 32.39 180.0
9 6 5 6191.93 851.58 77.25 0.0
10 6 5 782.49 188.26 24.72 180.0
11 6 5 622.86 236.58 27.23 0.0
12 6 5 3886.93 268.43 59.95 180.0
-7 7 5 5652.65 253.54 74.96 180.0
-6 7 5 2656.44 182.30 52.73 180.0
-5 7 5 1184.01 117.34 39.21 0.0
-4 7 5 9521.66 412.87 94.81 0.0
-3 7 5 2956.11 106.53 53.13 0.0
-2 7 5 19338.84 293.02 142.23 180.0
-1 7 5 6825.41 171.02 85.82 0.0
0 7 5 15300.58 424.79 119.16 0.0
1 7 5 56127.23 1015.41 234.80 0.0
2 7 5 86611.66 553.80 289.71 180.0
3 7 5 620.25 48.94 25.77 0.0
4 7 5 1605.89 48.33 40.10 180.0
5 7 5 10031.23 156.00 98.11 0.0
6 7 5 2451.92 79.90 49.30 180.0
7 7 5 6949.82 126.71 82.21 180.0
8 7 5 18.91 68.26 7.95 0.0
9 7 5 107.73 115.32 8.90 180.0
10 7 5 775.84 177.07 27.88 0.0
11 7 5 7442.19 304.74 81.88 180.0
12 7 5 306.78 275.75 23.65 0.0
-7 8 5 415.48 245.05 21.62 0.0
-6 8 5 10922.65 321.69 105.45 180.0
-5 8 5 3433.26 190.91 59.58 0.0
-4 8 5 8782.52 185.80 97.05 0.0
-3 8 5 70.84 90.80 9.10 180.0
-2 8 5 861.91 113.97 29.58 180.0
-1 8 5 15913.56 200.90 127.14 180.0
0 8 5 70172.38 1818.78 257.24 0.0
1 8 5 1084.03 53.63 33.81 180.0
2 8 5 12785.85 187.00 114.90 0.0
3 8 5 70009.47 582.85 262.02 180.0
4 8 5 26982.55 283.46 164.00 0.0
5 8 5 1745.05 57.99 42.78 180.0
6 8 5 1505.34 65.24 37.85 0.0
7 8 5 21436.49 324.66 143.94 180.0
8 8 5 118.45 101.39 11.34 0.0
9 8 5 522.89 118.86 24.55 0.0
10 8 5 0.00 880.73 4.37 0.0
11 8 5 12.78 237.06 2.29 180.0
12 8 5 2319.01 273.46 47.12 180.0
-7 9 5 9905.52 347.08 98.83 180.0
-6 9 5 0.00 264.08 4.51 0.0
-5 9 5 3093.25 194.34 58.61 180.0
-4 9 5 10840.74 293.87 105.89 0.0
-3 9 5 266.78 109.52 15.81 180.0
-2 9 5 6730.75 197.20 80.78 180.0
-1 9 5 511.60 85.46 25.23 180.0
0 9 5 15028.68 316.50 120.12 0.0
1 9 5 12105.92 240.29 110.31 0.0
2 9 5 31633.14 793.43 175.06 180.0
3 9 5 921.61 77.49 32.88 0.0
4 9 5 23.50 40.37 4.57 180.0
5 9 5 61050.74 595.21 243.61 0.0
6 9 5 5666.18 96.72 75.05 180.0
7 9 5 3446.83 89.80 59.04 180.0
8 9 5 3127.01 97.35 56.44 180.0
9 9 5 2663.36 111.76 52.39 0.0
10 9 5 373.32 188.08 15.23 0.0
11 9 5 3104.81 233.08 54.99 180.0
12 9 5 0.00 223.71 8.04 180.0
-6 10 5 7105.24 303.30 82.49 180.0
-5 10 5 3343.31 222.80 61.18 0.0
-4 10 5 1592.14 182.03 48.14 180.0
-3 10 5 727.16 159.16 30.34 0.0
-2 10 5 13664.09 319.43 117.34 180.0
-1 10 5 90.82 85.63 2.11 180.0
0 10 5 6827.78 289.00 81.23 0.0
1 10 5 3700.95 133.82 59.50 0.0
2 10 5 780.37 85.96 28.08 0.0
3 10 5 19320.18 233.45 138.46 180.0
4 10 5 7495.45 89.64 85.97 0.0
5 10 5 4787.63 77.55 69.25 0.0
6 10 5 1959.96 73.81 45.01 0.0
7 10 5 10093.57 139.30 102.16 180.0
8 10 5 815.22 96.94 28.81 0.0
9 10 5 58.56 98.68 2.52 180.0
10 10 5 3175.08 212.08 59.19 0.0
11 10 5 4654.79 261.15 69.64 180.0
12 10 5 1410.44 282.16 31.66 180.0
-6 11 5 661.51 259.15 28.11 180.0
-5 11 5 1164.71 247.86 42.75 180.0
-4 11 5 8102.19 293.09 94.29 0.0
-3 11 5 754.79 196.24 28.24 180.0
-2 11 5 2463.01 181.00 53.94 180.0
-1 11 5 5496.43 228.97 73.73 180.0
0 11 5 6750.93 304.20 81.75 0.0
1 11 5 1010.37 92.08 29.18 0.0
2 11 5 360.14 95.53 20.25 180.0
3 11 5 2773.50 149.16 54.31 180.0
4 11 5 293.49 68.03 19.64 0.0
5 11 5 16754.14 235.60 128.23 0.0
6 11 5 599.83 81.89 23.53 180.0
7 11 5 2427.20 89.75 51.17 180.0
8 11 5 2643.49 115.08 51.83 180.0
9 11 5 13164.27 201.78 117.31 0.0
10 11 5 74.58 199.78 7.42 0.0
11 11 5 491.74 242.06 18.61 180.0
-5 12 5 1208.27 274.36 37.75 0.0
-4 12 5 1092.94 230.81 32.20 180.0
-3 12 5 4691.69 247.06 69.01 0.0
-2 12 5 11385.84 328.05 105.42 180.0
-1 12 5 3803.80 206.40 61.23 0.0
0 12 5 4550.88 427.62 66.03 180.0
1 12 5 11238.44 195.08 104.09 0.0
2 12 5 11963.34 200.05 107.08 180.0
3 12 5 295.39 108.50 18.11 180.0
4 12 5 277.81 88.44 17.01 0.0
5 12 5 8281.95 131.86 92.08 0.0
6 12 5 772.40 89.50 29.58 0.0
7 12 5 3595.92 113.59 59.16 180.0
8 12 5 291.06 127.98 16.57 180.0
9 12 5 164.41 147.76 17.85 0.0
10 12 5 7144.88 270.86 81.64 0.0
11 12 5 4247.90 254.50 65.87 180.0
-4 13 5 10531.90 354.99 99.41 0.0
-3 13 5 627.68 229.26 30.61 180.0
-2 13 5 1108.10 204.54 36.87 180.0
-1 13 5 8597.91 299.09 94.65 180.0
0 13 5 10628.53 319.62 104.14 0.0
1 13 5 1017.53 115.64 33.23 180.0
2 13 5 5148.04 181.32 71.17 0.0
3 13 5 27503.02 311.34 163.92 180.0
4 13 5 2957.16 96.49 53.83 0.0
5 13 5 720.16 84.27 27.15 0.0
6 13 5 19.49 32.25 8.83 0.0
7 13 5 1387.43 132.34 37.48 180.0
8 13 5 1514.84 190.84 42.31 180.0
9 13 5 12862.50 310.13 111.64 0.0
11 13 5 274.01 255.52 13.53 0.0
-4 14 5 5612.66 292.92 73.56 0.0
-3 14 5 3000.24 239.93 55.52 0.0
-2 14 5 5492.48 272.42 72.04 180.0
-1 14 5 1.44 223.51 0.07 0.0
0 14 5 4543.67 246.07 66.02 180.0
1 14 5 20120.11 427.95 139.50 0.0
2 14 5 21008.54 550.04 141.53 180.0
3 14 5 3313.33 272.18 58.21 0.0
4 14 5 7175.20 134.32 82.43 180.0
5 14 5 7948.11 143.14 89.72 0.0
6 14 5 1428.43 98.08 39.07 180.0
7 14 5 73.21 192.38 9.62 180.0
9 14 5 2655.43 188.76 52.63 0.0
11 14 5 976.21 252.02 34.10 180.0
-3 15 5 1333.28 290.54 35.98 0.0
-2 15 5 2333.42 262.50 48.51 180.0
-1 15 5 4361.76 259.58 65.93 180.0
0 15 5 3676.19 239.85 62.72 0.0
1 15 5 1222.62 231.20 33.64 0.0
2 15 5 431.32 224.10 24.62 0.0
3 15 5 21981.79 450.02 148.96 180.0
4 15 5 3697.47 131.51 61.36 0.0
5 15 5 0.00 89.80 3.15 0.0
6 15 5 4489.78 124.33 68.54 0.0
7 15 5 7024.76 318.63 87.59 180.0
11 15 5 76.51 259.28 9.68 180.0
-2 16 5 388.57 295.54 17.49 180.0
-1 16 5 6665.96 305.06 77.58 180.0
0 16 5 2875.20 252.66 51.96 0.0
1 16 5 5297.44 273.86 72.93 0.0
2 16 5 504.41 261.11 27.34 180.0
3 16 5 358.45 102.75 20.81 180.0
4 16 5 2064.74 113.15 43.95 180.0
5 16 5 5153.77 135.00 74.45 0.0
6 16 5 69.41 123.07 7.50 180.0
-1 17 5 2565.63 312.90 42.81 180.0
0 17 5 60.86 281.55 1.65 0.0
1 17 5 6754.89 307.41 79.68 0.0
2 17 5 127.57 278.29 6.81 180.0
3 17 5 6997.46 179.68 82.54 180.0
4 17 5 123.71 114.22 8.49 0.0
5 17 5 1158.10 113.84 34.98 0.0
6 17 5 3734.82 623.90 60.29 0.0
7 17 5 8247.40 237.09 89.10 180.0
1 18 5 0.00 40198.73 2.89 180.0
2 18 5 988.47 127.33 31.55 0.0
3 18 5 5945.33 362.55 79.92 180.0
4 18 5 584.26 246.23 25.62 180.0
5 18 5 3435.25 156.07 59.63 0.0
6 18 5 286.29 165.53 22.47 0.0
1 19 5 10178.85 280.87 102.53 0.0
2 19 5 1727.50 170.69 43.90 180.0
3 19 5 98.53 153.60 10.25 180.0
4 19 5 2612.39 186.60 49.72 180.0
5 19 5 4635.20 211.43 71.21 0.0
6 19 5 848.14 176.74 31.03 0.0
7 19 5 1393.58 179.76 39.27 180.0
0 20 5 2522.91 194.58 47.57 0.0
1 20 5 451.21 172.54 24.40 180.0
2 20 5 3232.88 205.71 58.84 0.0
3 20 5 10987.65 297.50 106.28 180.0
4 20 5 367.47 177.54 21.57 0.0
5 20 5 200.26 187.70 8.88 0.0
6 20 5 1821.89 189.91 43.35 0.0
7 20 5 1296.67 195.94 35.21 180.0
0 21 5 17.12 218.46 2.77 180.0
1 21 5 3305.98 211.33 59.33 0.0
2 21 5 945.57 184.20 30.65 180.0
3 21 5 0.00 169.52 0.84 180.0
4 21 5 4730.32 234.96 67.79 180.0
5 21 5 3681.28 219.96 61.15 0.0
6 21 5 17.80 206.36 5.03 180.0
7 21 5 70.35 211.13 4.21 0.0
-1 22 5 0.00 161.85 10.03 180.0
0 22 5 211.91 224.62 6.65 180.0
1 22 5 746.98 214.31 31.50 0.0
2 22 5 161.23 205.56 15.00 0.0
3 22 5 1778.79 195.56 46.59 180.0
4 22 5 581.71 205.82 24.66 0.0
5 22 5 0.00 85.97 8.12 0.0
6 22 5 417.41 223.62 27.26 0.0
7 22 5 1488.08 216.31 41.89 180.0
2 23 5 0.00 154.78 8.25 0.0
3 23 5 159.91 230.69 15.48 180.0
4 23 5 846.30 228.73 29.97 180.0
-3 -19 6 96.51 228.26 2.34 0.0
-2 -19 6 3015.05 215.11 55.44 0.0
-5 -18 6 1557.59 208.51 39.81 180.0
-4 -18 6 0.00 459.54 7.80 180.0
-3 -18 6 37.59 199.90 1.63 180.0
-2 -18 6 4192.78 214.65 63.27 0.0
-7 -17 6 889.15 217.09 33.61 0.0
-6 -17 6 238.99 210.66 2.97 0.0
-5 -17 6 289.79 203.40 20.23 0.0
-4 -17 6 2048.62 195.70 42.71 180.0
-3 -17 6 209.14 183.79 13.56 0.0
-2 -17 6 1785.49 181.84 45.99 0.0
-1 -17 6 1628.37 188.89 40.04 0.0
-8 -16 6 1077.29 217.38 28.48 180.0
-7 -16 6 0.00 184.01 5.02 180.0
-6 -16 6 1411.09 187.91 38.56 0.0
-5 -16 6 2020.53 184.31 43.24 180.0
-4 -16 6 0.00 271.29 5.72 0.0
-3 -16 6 368.42 174.03 16.69 180.0
-2 -16 6 4560.18 204.85 68.34 0.0
-1 -16 6 67.65 178.07 4.44 180.0
-8 -15 6 1066.56 211.75 32.27 180.0
-7 -15 6 249.36 196.22 15.74 0.0
-6 -15 6 0.00 58.06 7.41 180.0
-5 -15 6 614.81 159.40 30.71 0.0
-4 -15 6 7506.48 249.07 88.73 180.0
-3 -15 6 409.38 161.99 23.43 0.0
-2 -15 6 0.00 87.47 14.40 180.0
-1 -15 6 6830.88 219.41 75.22 0.0
-9 -14 6 145.22 207.14 7.16 180.0
-8 -14 6 7349.91 257.93 81.74 180.0
-7 -14 6 1843.61 174.62 41.21 0.0
-6 -14 6 16.88 163.98 3.80 0.0
-5 -14 6 240.70 149.17 14.32 180.0
-4 -14 6 1302.83 151.21 32.53 180.0
-3 -14 6 1176.69 126.82 35.86 180.0
-2 -14 6 5210.47 173.53 74.05 0.0
-1 -14 6 2631.14 122.87 49.83 180.0
0 -14 6 2006.50 302.35 40.56 0.0
-9 -13 6 2091.61 202.72 47.09 180.0
-8 -13 6 118.92 181.97 2.05 180.0
-7 -13 6 935.98 156.86 28.35 180.0
-6 -13 6 5705.73 216.80 74.75 0.0
-5 -13 6 384.46 140.79 19.31 180.0
-4 -13 6 5571.08 169.33 71.51 180.0
-3 -13 6 261.18 273.33 19.46 180.0
-2 -13 6 169.97 102.51 11.22 180.0
-1 -13 6 2668.63 119.19 50.01 0.0
0 -13 6 6639.22 142.52 78.65 180.0
1 -13 6 654.15 204.50 27.77 0.0
2 -13 6 3913.82 275.14 61.48 180.0
-9 -12 6 0.00 19.22 7.26 180.0
-8 -12 6 5694.21 225.25 76.73 180.0
-7 -12 6 4756.14 202.22 65.91 0.0
-6 -12 6 2345.16 137.38 48.81 0.0
-5 -12 6 804.39 128.57 29.81 0.0
-4 -12 6 12564.52 501.90 112.93 180.0
-3 -12 6 1037.85 95.11 35.46 180.0
-2 -12 6 575.60 95.40 23.21 0.0
-1 -12 6 133.59 98.51 10.70 0.0
0 -12 6 296.88 99.59 17.94 180.0
1 -12 6 5298.79 193.96 72.11 180.0
2 -12 6 4360.04 181.73 66.22 0.0
3 -12 6 0.00 28.57 9.55 180.0
-9 -11 6 1117.61 178.25 32.80 180.0
-8 -11 6 0.00 550.68 3.23 180.0
-7 -11 6 1845.66 148.64 40.69 180.0
-6 -11 6 18659.64 754.70 137.47 0.0
-5 -11 6 132.79 106.41 16.94 180.0
-4 -11 6 1367.41 190.37 37.11 180.0
-3 -11 6 1321.25 93.44 36.66 180.0
-2 -11 6 5249.30 121.04 72.17 0.0
-1 -11 6 489.32 89.38 20.67 0.0
0 -11 6 1981.35 104.07 41.73 180.0
1 -11 6 7766.06 270.93 87.01 180.0
2 -11 6 46.04 171.46 11.31 180.0
3 -11 6 4205.24 176.91 64.08 0.0
4 -11 6 479.74 271.59 22.32 180.0
-9 -10 6 0.00 1441.38 0.91 180.0
-8 -10 6 1512.43 149.40 39.94 180.0
-7 -10 6 3002.12 135.84 54.08 0.0
-6 -10 6 3263.90 127.13 58.72 0.0
-5 -10 6 2668.77 113.00 54.96 0.0
-4 -10 6 18519.24 222.66 137.92 180.0
-3 -10 6 19.46 83.15 3.40 180.0
-2 -10 6 1495.90 85.42 40.38 0.0
-1 -10 6 13568.56 291.79 114.91 0.0
0 -10 6 13168.62 169.55 110.98 180.0
1 -10 6 5846.40 174.67 75.15 180.0
2 -10 6 0.00 110.91 5.52 0.0
3 -10 6 161.06 168.40 12.86 0.0
4 -10 6 42.54 140.35 4.19 0.0
5 -10 6 4353.61 288.31 67.58 180.0
-10 -9 6 10.47 255.41 1.59 0.0
-9 -9 6 67.18 126.15 1.27 0.0
-8 -9 6 2835.83 153.64 52.71 180.0
-7 -9 6 218.85 113.21 14.82 180.0
-6 -9 6 13399.68 377.00 115.99 0.0
-5 -9 6 792.61 89.93 30.43 180.0
-4 -9 6 1357.18 91.76 39.26 0.0
-3 -9 6 15956.88 245.58 125.25 180.0
-2 -9 6 21357.18 195.33 144.76 0.0
-1 -9 6 186.63 69.71 10.52 180.0
0 -9 6 3435.63 92.66 56.86 0.0
1 -9 6 30669.87 833.86 174.80 180.0
2 -9 6 6551.72 495.04 81.87 0.0
3 -9 6 99.79 151.37 11.34 0.0
4 -9 6 241.44 161.65 17.54 0.0
5 -9 6 5154.03 188.36 71.18 180.0
-11 -8 6 171.99 286.82 14.89 180.0
-10 -8 6 2474.06 239.57 52.21 0.0
-9 -8 6 2734.86 214.19 52.22 180.0
-8 -8 6 651.29 104.93 25.22 180.0
-7 -8 6 1558.51 90.29 36.74 180.0
-6 -8 6 3950.00 123.42 63.45 0.0
-5 -8 6 1556.17 95.35 40.84 0.0
-4 -8 6 3828.88 134.38 62.33 180.0
-3 -8 6 2190.57 73.05 47.21 0.0
-2 -8 6 2068.42 65.49 45.97 0.0
-1 -8 6 35881.46 231.80 186.98 0.0
0 -8 6 30643.38 243.80 173.56 180.0
1 -8 6 38.40 65.00 3.47 0.0
2 -8 6 6055.36 532.64 77.40 180.0
3 -8 6 26692.57 287.40 165.57 0.0
4 -8 6 778.66 121.79 28.55 180.0
5 -8 6 6466.53 156.48 77.93 180.0
6 -8 6 1360.60 291.68 40.70 180.0
-11 -7 6 982.96 290.88 30.69 0.0
-10 -7 6 384.72 228.92 20.26 180.0
-9 -7 6 1292.83 201.88 35.78 0.0
-8 -7 6 7791.51 144.27 87.37 180.0
-7 -7 6 3840.26 105.68 61.30 0.0
-6 -7 6 81.30 75.04 9.78 180.0
-5 -7 6 518.93 79.47 22.14 0.0
-4 -7 6 848.69 64.40 29.80 180.0
-3 -7 6 5618.45 96.82 74.38 180.0
-2 -7 6 6206.86 89.52 78.97 0.0
-1 -7 6 2668.21 75.13 51.34 0.0
0 -7 6 5315.40 95.75 73.63 0.0
1 -7 6 21400.76 297.65 145.63 180.0
2 -7 6 9032.54 197.72 92.97 0.0
3 -7 6 135.01 95.70 8.88 180.0
4 -7 6 5093.16 206.75 71.90 0.0
5 -7 6 15346.35 215.74 123.23 180.0
6 -7 6 156.88 183.86 6.57 180.0
-11 -6 6 17.75 266.94 2.92 0.0
-10 -6 6 4155.90 261.87 66.38 0.0
-9 -6 6 1908.82 204.28 41.08 180.0
-8 -6 6 2092.61 95.55 43.81 180.0
-7 -6 6 3419.30 126.24 58.68 180.0
-6 -6 6 6978.64 161.07 83.22 0.0
-5 -6 6 374.86 58.73 19.06 0.0
-4 -6 6 432.83 57.99 21.14 180.0
-3 -6 6 3812.30 154.47 61.08 180.0
-2 -6 6 957.93 79.80 28.72 0.0
-1 -6 6 6871.66 124.58 82.62 0.0
0 -6 6 3470.04 85.44 60.57 180.0
1 -6 6 123.15 45.37 10.00 0.0
2 -6 6 2678.34 84.30 52.97 180.0
3 -6 6 33649.82 357.78 183.12 0.0
4 -6 6 364.50 94.99 19.73 180.0
5 -6 6 2894.48 170.65 54.87 180.0
6 -6 6 4574.99 170.73 66.87 180.0
-11 -5 6 578.17 275.14 28.93 0.0
-10 -5 6 826.82 222.45 31.01 0.0
-9 -5 6 864.53 188.23 31.83 0.0
-8 -5 6 9839.15 218.31 97.58 180.0
-7 -5 6 1899.44 81.76 44.34 0.0
-6 -5 6 4553.20 97.02 68.51 180.0
-5 -5 6 7902.69 208.43 90.00 0.0
-4 -5 6 11467.62 222.15 106.06 180.0
-3 -5 6 4.29 48.05 0.45 0.0
-2 -5 6 63.86 46.36 5.14 0.0
-1 -5 6 6491.65 133.32 79.33 0.0
0 -5 6 117.57 38.98 10.70 180.0
1 -5 6 5235.19 135.81 71.77 180.0
2 -5 6 146.08 64.69 11.89 0.0
3 -5 6 3309.40 92.65 58.57 0.0
4 -5 6 3914.07 108.09 62.36 0.0
5 -5 6 2517.80 149.65 50.31 180.0
6 -5 6 355.38 153.17 13.99 180.0
7 -5 6 0.00 152.09 3.61 180.0
-11 -4 6 343.02 279.54 15.16 0.0
-10 -4 6 4461.18 258.63 64.23 0.0
-9 -4 6 148.38 199.14 10.35 180.0
-8 -4 6 1631.65 87.86 41.35 180.0
-7 -4 6 6623.69 195.15 81.25 180.0
-6 -4 6 16143.04 193.23 128.38 0.0
-5 -4 6 421.68 56.85 24.06 180.0
-4 -4 6 1219.08 54.99 37.28 180.0
-3 -4 6 31415.37 179.68 177.31 180.0
-2 -4 6 7966.19 92.27 87.55 0.0
-1 -4 6 501.60 37.49 22.84 0.0
0 -4 6 8007.52 74.32 88.46 0.0
1 -4 6 8300.92 142.17 91.04 180.0
2 -4 6 39.42 57.40 5.04 180.0
3 -4 6 16900.87 229.55 129.40 0.0
4 -4 6 641.13 78.15 25.50 180.0
5 -4 6 101.52 100.88 6.60 180.0
6 -4 6 5451.79 172.66 74.56 180.0
7 -4 6 10713.20 340.56 96.52 0.0
-11 -3 6 4.36 277.16 2.70 180.0
-10 -3 6 6185.34 285.88 77.06 0.0
-9 -3 6 396.35 183.11 18.61 180.0
-8 -3 6 4733.43 157.99 68.04 180.0
-7 -3 6 112.00 70.52 15.36 180.0
-6 -3 6 145.42 59.50 10.25 0.0
-5 -3 6 29768.71 348.13 175.77 0.0
-4 -3 6 17198.92 123.94 132.74 180.0
-3 -3 6 253.55 42.37 19.41 0.0
-2 -3 6 9411.33 93.08 98.64 180.0
-1 -3 6 27970.13 266.61 167.41 0.0
0 -3 6 26753.56 121.19 164.90 180.0
1 -3 6 3605.49 107.25 59.74 0.0
2 -3 6 9785.13 130.47 98.25 180.0
3 -3 6 12539.79 120.54 111.13 0.0
4 -3 6 193.24 54.52 13.60 0.0
5 -3 6 614.66 65.24 25.65 180.0
6 -3 6 348.63 178.91 17.30 180.0
7 -3 6 191.90 229.12 12.36 180.0
-11 -2 6 740.64 281.82 20.10 0.0
-10 -2 6 494.46 228.63 26.38 0.0
-9 -2 6 2345.92 193.88 46.87 0.0
-8 -2 6 5658.86 143.67 74.16 180.0
-7 -2 6 1042.26 71.50 34.69 180.0
-6 -2 6 8455.96 115.74 93.75 0.0
-5 -2 6 1463.15 51.46 39.40 0.0
-4 -2 6 1229.17 44.42 35.95 180.0
-3 -2 6 35561.85 178.79 190.15 180.0
-2 -2 6 16631.24 160.74 129.20 0.0
-1 -2 6 1516.27 90.84 36.10 0.0
0 -2 6 26275.95 155.63 163.36 0.0
1 -2 6 110929.94 418.44 329.30 180.0
2 -2 6 7389.21 115.64 86.69 0.0
3 -2 6 1632.52 72.02 39.74 180.0
4 -2 6 6229.11 122.73 79.18 0.0
5 -2 6 2158.93 77.92 47.56 180.0
6 -2 6 912.14 90.53 30.57 180.0
7 -2 6 3731.93 184.77 60.52 0.0
8 -2 6 501.53 280.45 21.04 0.0
-11 -1 6 186.65 278.99 17.59 180.0
-10 -1 6 3525.79 241.68 56.33 0.0
-9 -1 6 1631.04 162.16 40.87 180.0
-8 -1 6 338.53 113.50 17.26 0.0
-7 -1 6 9567.18 198.29 97.06 180.0
-6 -1 6 15704.10 264.58 127.97 0.0
-5 -1 6 1067.08 50.13 33.37 0.0
-4 -1 6 4487.28 79.61 68.62 180.0
-3 -1 6 6959.11 82.36 84.38 180.0
-2 -1 6 466.41 87.67 22.38 180.0
-1 -1 6 35190.29 438.16 185.61 0.0
0 -1 6 3822.75 75.83 64.36 180.0
1 -1 6 78.82 52.33 2.17 180.0
2 -1 6 9966.43 190.66 100.98 180.0
3 -1 6 17677.60 134.29 131.88 0.0
4 -1 6 180.28 52.86 14.33 180.0
5 -1 6 65.60 62.80 4.46 180.0
6 -1 6 5554.38 307.85 74.53 180.0
7 -1 6 1709.21 118.70 39.15 0.0
8 -1 6 1624.07 324.45 38.07 0.0
-10 0 6 688.33 232.45 22.10 0.0
-9 0 6 3046.27 167.16 55.00 0.0
-8 0 6 7671.87 171.37 86.99 180.0
-7 0 6 43.04 30.62 6.56 180.0
-6 0 6 160.40 55.56 10.62 0.0
-5 0 6 13442.84 274.12 117.67 0.0
-4 0 6 552.15 39.87 23.24 180.0
-3 0 6 16963.52 191.61 131.37 180.0
-2 0 6 318.54 32.31 18.73 0.0
-1 0 6 10228.23 160.07 100.76 0.0
0 0 6 2899.19 112.54 54.81 0.0
1 0 6 82884.30 440.86 279.27 180.0
2 0 6 1199.22 45.22 34.95 0.0
3 0 6 0.00 31.18 2.11 180.0
4 0 6 33148.88 217.67 180.79 0.0
5 0 6 7649.92 300.42 89.45 180.0
6 0 6 1009.37 87.06 34.69 180.0
7 0 6 531.08 96.80 23.68 180.0
8 0 6 4584.56 249.47 66.10 0.0
9 0 6 89.39 180.54 13.27 180.0
10 0 6 1111.64 220.71 30.32 180.0
-10 1 6 2375.97 226.91 46.21 0.0
-9 1 6 455.25 160.21 24.43 180.0
-8 1 6 784.74 112.30 26.63 0.0
-7 1 6 8971.58 115.56 94.43 180.0
-6 1 6 14857.93 130.74 122.97 0.0
-5 1 6 3410.34 59.17 59.18 180.0
-4 1 6 130.41 32.45 11.57 0.0
-3 1 6 21872.45 295.25 146.76 180.0
-2 1 6 4605.52 64.17 67.35 0.0
-1 1 6 11924.79 94.06 109.25 0.0
0 1 6 1490.16 47.63 36.33 0.0
1 1 6 6206.43 89.74 74.85 180.0
2 1 6 16191.71 113.49 127.16 180.0
3 1 6 15043.14 146.08 123.05 0.0
4 1 6 2211.22 65.81 46.77 0.0
5 1 6 57.20 70.54 7.10 180.0
6 1 6 7650.01 216.15 87.15 180.0
7 1 6 3462.09 163.35 58.35 0.0
8 1 6 164.48 119.71 10.47 0.0
9 1 6 1263.50 178.61 32.55 0.0
10 1 6 3782.03 227.88 57.42 180.0
11 1 6 67.12 253.14 12.39 180.0
-9 2 6 3992.90 213.69 61.64 0.0
-8 2 6 9092.58 199.06 90.99 180.0
-7 2 6 709.45 124.75 29.96 0.0
-6 2 6 3293.78 65.21 57.89 180.0
-5 2 6 26528.55 191.40 164.31 0.0
-4 2 6 6211.71 85.17 80.93 180.0
-3 2 6 265.40 29.78 17.09 180.0
-2 2 6 11632.40 114.11 109.34 180.0
-1 2 6 45221.37 219.16 214.58 0.0
0 2 6 2179.24 86.37 43.97 180.0
1 2 6 1341.60 70.67 37.72 180.0
2 2 6 1142.97 41.67 31.96 180.0
3 2 6 3558.98 60.73 58.76 0.0
4 2 6 36004.18 170.81 188.90 0.0
5 2 6 21928.55 247.75 147.85 180.0
6 2 6 5705.40 128.32 75.49 180.0
7 2 6 6457.46 148.47 82.07 180.0
8 2 6 26220.18 374.22 160.60 0.0
9 2 6 1471.26 146.73 37.54 180.0
10 2 6 8.37 45.56 2.44 0.0
11 2 6 3051.97 243.51 53.99 180.0
-8 3 6 896.13 190.36 30.50 180.0
-7 3 6 1910.30 110.43 43.10 180.0
-6 3 6 7816.82 83.46 88.33 0.0
-5 3 6 453.18 41.59 22.93 180.0
-4 3 6 4486.71 77.22 68.13 0.0
-3 3 6 31394.09 292.72 177.63 180.0
-2 3 6 11827.16 151.60 111.66 0.0
-1 3 6 4462.38 67.66 68.64 180.0
0 3 6 8703.54 77.26 92.18 0.0
1 3 6 49605.80 167.77 217.80 180.0
2 3 6 3528.80 57.86 57.40 180.0
3 3 6 646.63 40.11 26.97 0.0
4 3 6 7692.81 164.35 85.62 0.0
5 3 6 333.17 57.79 16.20 180.0
6 3 6 8601.28 122.02 93.75 180.0
7 3 6 3847.13 168.35 61.81 0.0
8 3 6 78.88 115.95 6.11 0.0
9 3 6 10670.35 219.90 100.15 0.0
10 3 6 14151.65 352.34 115.99 180.0
11 3 6 994.90 238.72 36.95 0.0
12 3 6 0.00 257.71 2.87 0.0
-7 4 6 2873.95 135.59 55.75 180.0
-6 4 6 17.85 52.32 1.76 180.0
-5 4 6 19227.28 220.24 139.06 0.0
-4 4 6 5712.05 61.69 76.10 180.0
-3 4 6 2175.24 43.66 47.55 180.0
-2 4 6 8245.24 156.95 93.64 180.0
-1 4 6 43677.92 317.74 210.59 0.0
0 4 6 9839.42 162.43 99.99 180.0
1 4 6 10793.51 151.78 104.26 0.0
2 4 6 77588.85 478.96 272.17 180.0
3 4 6 21047.83 216.20 143.70 0.0
4 4 6 747.56 49.35 27.51 0.0
5 4 6 20.37 41.46 4.96 0.0
6 4 6 6584.38 108.92 80.68 180.0
7 4 6 54.88 99.15 4.15 0.0
8 4 6 20365.87 378.55 142.06 0.0
9 4 6 324.81 135.99 18.65 180.0
10 4 6 323.50 196.86 22.58 180.0
11 4 6 7349.58 301.41 81.13 180.0
12 4 6 3782.03 295.47 60.72 0.0
-7 5 6 385.69 200.34 19.23 180.0
-6 5 6 6.30 64.95 3.55 180.0
-5 5 6 16136.11 121.36 126.34 0.0
-4 5 6 14.23 14.38 3.26 0.0
-3 5 6 3285.01 69.57 57.73 180.0
-2 5 6 2161.22 64.56 46.47 0.0
-1 5 6 2290.45 75.15 46.19 0.0
0 5 6 6832.63 108.86 83.67 0.0
1 5 6 34675.40 633.93 183.78 180.0
2 5 6 7007.15 93.55 82.85 0.0
3 5 6 345.50 31.18 18.80 0.0
4 5 6 5328.80 142.04 71.20 0.0
5 5 6 5499.22 93.85 73.84 180.0
6 5 6 9019.01 124.49 93.77 180.0
7 5 6 475.99 83.79 24.87 180.0
8 5 6 3284.03 133.08 57.59 0.0
9 5 6 1596.11 143.10 39.52 0.0
10 5 6 5797.48 253.74 75.18 180.0
11 5 6 208.88 244.76 16.75 0.0
12 5 6 133.90 284.81 1.81 180.0
-8 6 6 389.79 255.96 22.96 0.0
-7 6 6 16041.38 366.89 123.69 180.0
-6 6 6 4777.69 153.61 69.50 0.0
-5 6 6 7912.11 169.68 89.69 0.0
-4 6 6 671.44 67.91 28.16 0.0
-3 6 6 7842.57 112.21 89.79 180.0
-2 6 6 505.32 46.63 24.23 180.0
-1 6 6 16098.56 178.80 127.42 0.0
0 6 6 265.31 62.32 17.52 0.0
1 6 6 69.28 52.89 4.69 180.0
2 6 6 63193.28 420.88 244.48 180.0
3 6 6 15645.50 182.33 122.68 0.0
4 6 6 596.64 51.18 23.56 180.0
5 6 6 3213.91 59.66 57.11 0.0
6 6 6 12898.48 190.21 110.62 180.0
7 6 6 527.27 80.25 22.79 0.0
8 6 6 633.67 96.17 25.74 0.0
9 6 6 200.41 127.59 18.86 0.0
10 6 6 2081.77 198.92 45.75 180.0
11 6 6 836.37 225.12 26.77 180.0
12 6 6 2001.40 263.75 42.99 0.0
-7 7 6 3.40 46.41 0.41 0.0
-6 7 6 1168.15 136.29 34.38 180.0
-5 7 6 34197.33 486.15 186.16 0.0
-4 7 6 3270.90 226.23 57.00 180.0
-3 7 6 5017.12 130.28 70.98 180.0
-2 7 6 2003.63 88.76 47.19 180.0
-1 7 6 12454.13 198.30 110.66 0.0
0 7 6 17100.96 606.22 131.68 0.0
1 7 6 15831.95 160.11 125.17 180.0
2 7 6 1026.40 38.76 33.30 0.0
3 7 6 754.10 41.11 28.27 180.0
4 7 6 10430.24 153.94 101.55 0.0
5 7 6 9655.03 150.92 98.17 180.0
6 7 6 363.22 67.66 16.16 180.0
7 7 6 2980.53 127.57 53.53 180.0
8 7 6 10202.11 173.43 98.85 0.0
9 7 6 1005.58 137.34 33.80 180.0
10 7 6 426.52 191.26 19.35 180.0
11 7 6 458.03 227.29 23.86 180.0
12 7 6 292.06 275.13 13.52 0.0
-7 8 6 21622.78 458.01 143.38 180.0
-6 8 6 5823.85 185.24 78.12 0.0
-5 8 6 1061.68 136.90 37.57 180.0
-4 8 6 11046.60 203.30 104.76 0.0
-3 8 6 22380.68 557.88 148.74 180.0
-2 8 6 408.21 84.57 19.59 0.0
-1 8 6 2062.93 92.12 45.55 0.0
0 8 6 33273.83 798.31 179.62 0.0
1 8 6 4830.33 120.43 68.31 180.0
2 8 6 7538.61 101.19 88.17 180.0
3 8 6 8443.80 148.74 91.34 0.0
4 8 6 2622.59 57.98 51.94 0.0
5 8 6 3249.83 70.54 56.16 0.0
6 8 6 34605.73 322.13 180.59 180.0
7 8 6 2095.38 92.09 45.51 0.0
8 8 6 2369.92 152.82 47.92 180.0
9 8 6 6648.14 154.00 80.04 0.0
10 8 6 5068.56 244.07 71.35 180.0
11 8 6 0.00 162.63 6.48 180.0
12 8 6 0.00 1594.36 0.51 0.0
-7 9 6 364.93 262.41 26.51 180.0
-6 9 6 985.22 220.55 33.66 180.0
-5 9 6 5630.10 373.59 78.64 0.0
-4 9 6 5441.37 162.84 74.51 180.0
-3 9 6 1312.15 112.34 39.39 180.0
-2 9 6 14098.58 213.68 119.42 180.0
-1 9 6 42405.21 508.38 205.45 0.0
0 9 6 858.58 63.80 29.99 0.0
1 9 6 46.02 37.18 3.57 0.0
2 9 6 11613.14 217.35 105.37 180.0
3 9 6 514.61 84.29 21.00 0.0
4 9 6 28741.79 161.16 168.80 0.0
5 9 6 141.30 57.40 13.02 180.0
6 9 6 346.27 65.78 21.42 180.0
7 9 6 2527.21 83.74 49.74 180.0
8 9 6 11229.82 234.46 105.65 0.0
9 9 6 7720.85 380.66 87.27 180.0
10 9 6 59.58 198.66 20.29 0.0
11 9 6 7825.26 308.47 85.20 180.0
12 9 6 2830.66 272.93 52.61 0.0
-6 10 6 70.58 262.91 13.49 0.0
-5 10 6 0.00 194.45 0.24 0.0
-4 10 6 2359.12 182.92 50.91 0.0
-3 10 6 9895.57 205.89 101.94 180.0
-2 10 6 1065.51 101.31 35.54 180.0
-1 10 6 1151.48 219.27 36.74 180.0
0 10 6 46199.07 423.87 210.53 0.0
1 10 6 16793.03 408.84 127.98 180.0
2 10 6 0.00 20.53 8.13 0.0
3 10 6 2334.20 108.78 47.47 180.0
4 10 6 31972.60 335.98 177.86 0.0
5 10 6 91.11 59.85 8.01 0.0
6 10 6 5815.60 99.46 75.08 180.0
7 10 6 470.99 82.59 25.09 180.0
8 10 6 667.30 95.36 28.33 0.0
9 10 6 6762.95 180.50 82.31 0.0
10 10 6 5591.80 251.46 74.34 180.0
11 10 6 200.39 227.45 7.79 180.0
12 10 6 494.02 279.53 22.27 180.0
-6 11 6 145.34 252.23 12.75 0.0
-5 11 6 135.28 236.63 10.32 0.0
-4 11 6 76.99 211.77 8.87 180.0
-3 11 6 2019.93 195.03 51.57 180.0
-2 11 6 3072.72 197.59 56.31 180.0
-1 11 6 8200.97 401.21 87.08 0.0
0 11 6 546.67 97.37 25.18 180.0
1 11 6 699.41 155.50 23.57 0.0
2 11 6 33024.75 589.22 181.63 180.0
3 11 6 6711.58 221.43 81.10 0.0
4 11 6 12774.99 326.10 112.93 0.0
5 11 6 1875.31 62.77 42.49 0.0
6 11 6 8887.32 140.26 92.93 180.0
7 11 6 254.96 98.94 14.98 180.0
8 11 6 5422.43 141.46 76.16 0.0
9 11 6 505.54 124.88 26.43 0.0
10 11 6 0.00 26.41 0.62 180.0
11 11 6 4809.56 263.24 64.75 180.0
-5 12 6 2882.83 243.02 56.35 0.0
-4 12 6 41.41 250.60 4.33 0.0
-3 12 6 3121.45 230.30 56.96 180.0
-2 12 6 2369.13 187.87 48.23 180.0
-1 12 6 335.13 187.85 16.85 180.0
0 12 6 4995.01 322.21 68.67 0.0
1 12 6 7758.08 356.97 84.73 180.0
2 12 6 27.22 110.59 12.64 180.0
3 12 6 8864.62 328.16 92.13 180.0
4 12 6 27256.68 217.38 166.24 0.0
5 12 6 151.58 79.32 10.78 180.0
6 12 6 10.18 88.85 0.87 0.0
7 12 6 3642.82 135.87 58.39 180.0
8 12 6 7290.82 154.83 84.94 0.0
9 12 6 4303.48 208.34 66.11 0.0
10 12 6 1093.18 195.99 39.45 180.0
11 12 6 998.80 234.26 34.61 180.0
-4 13 6 3280.32 249.52 59.27 0.0
-3 13 6 5861.59 274.33 71.17 180.0
-2 13 6 1489.38 228.20 40.66 180.0
-1 13 6 451.84 204.88 21.98 0.0
0 13 6 730.95 203.39 28.22 180.0
1 13 6 725.87 115.85 26.44 0.0
2 13 6 34459.20 342.75 184.05 180.0
3 13 6 9465.78 195.90 95.60 0.0
4 13 6 390.81 82.71 20.02 180.0
5 13 6 5114.59 157.99 73.18 0.0
6 13 6 13418.77 257.18 115.01 180.0
7 13 6 645.73 108.07 27.11 0.0
8 13 6 264.97 237.41 21.17 0.0
9 13 6 11107.55 290.90 105.32 0.0
10 13 6 1481.36 207.18 36.92 180.0
11 13 6 829.06 249.01 26.22 180.0
-4 14 6 655.41 280.82 24.15 180.0
-3 14 6 1021.18 253.60 33.15 0.0
-2 14 6 4356.76 257.95 67.70 180.0
-1 14 6 3939.97 241.01 63.71 0.0
0 14 6 5.88 214.08 2.35 0.0
1 14 6 736.80 125.81 29.42 180.0
2 14 6 2487.93 132.20 48.48 180.0
3 14 6 3229.27 140.02 59.82 180.0
4 14 6 5418.82 177.23 73.50 0.0
5 14 6 1108.85 94.15 33.27 180.0
6 14 6 338.14 98.25 17.69 0.0
7 14 6 10643.98 248.82 103.66 180.0
8 14 6 8878.52 328.03 94.58 0.0
9 14 6 13.27 195.20 0.80 0.0
11 14 6 1917.39 252.32 47.28 180.0
-3 15 6 4533.56 297.18 68.78 180.0
-2 15 6 40.88 279.76 1.67 0.0
-1 15 6 45.87 244.14 16.69 180.0
0 15 6 11857.32 364.48 110.27 0.0
1 15 6 1997.09 224.73 43.85 180.0
2 15 6 2838.05 141.77 51.08 180.0
3 15 6 333.49 197.66 14.65 0.0
4 15 6 0.00 85.48 8.33 180.0
5 15 6 233.27 101.92 14.80 0.0
6 15 6 10001.84 166.82 99.90 180.0
7 15 6 113.41 198.86 6.11 0.0
10 15 6 4281.98 233.22 61.97 180.0
11 15 6 201.15 265.93 3.77 0.0
-2 16 6 4514.19 307.57 65.84 180.0
-1 16 6 3997.63 277.68 61.33 0.0
0 16 6 430.51 266.72 23.81 0.0
1 16 6 2505.36 240.65 50.33 0.0
2 16 6 11104.61 362.08 104.34 180.0
3 16 6 105.23 163.34 13.57 0.0
4 16 6 195.36 106.89 14.57 180.0
5 16 6 653.02 108.99 26.00 0.0
6 16 6 2520.57 122.24 49.52 180.0
7 16 6 2582.74 287.43 52.69 180.0
-1 17 6 0.00 354.86 4.57 0.0
0 17 6 27597.13 562.78 156.72 0.0
1 17 6 3157.24 284.29 56.74 180.0
2 17 6 11.15 420.06 0.60 0.0
3 17 6 3058.22 184.69 58.65 180.0
4 17 6 5013.25 155.68 73.92 0.0
5 17 6 151.11 118.43 9.19 0.0
6 17 6 702.98 122.76 28.78 180.0
1 18 6 7067.40 324.29 81.47 0.0
2 18 6 8636.40 342.85 91.46 180.0
3 18 6 1329.36 133.88 37.67 0.0
4 18 6 335.29 180.80 18.35 0.0
5 18 6 4731.11 144.35 67.21 0.0
6 18 6 4131.00 197.68 66.65 180.0
2 19 6 20.27 159.04 7.68 0.0
3 19 6 10162.47 276.50 102.28 180.0
4 19 6 20773.75 367.27 142.19 0.0
5 19 6 121.32 172.09 7.00 0.0
6 19 6 267.72 177.65 22.46 0.0
7 19 6 7276.78 246.10 86.13 180.0
1 20 6 220.75 172.14 18.22 0.0
2 20 6 2975.03 199.93 57.36 180.0
3 20 6 50.18 168.86 5.63 0.0
4 20 6 283.87 179.80 19.90 0.0
5 20 6 7140.03 260.42 89.52 0.0
6 20 6 3496.35 205.64 60.26 180.0
7 20 6 0.00 71.86 10.23 0.0
0 21 6 0.00 126.79 3.36 180.0
1 21 6 705.97 199.02 28.13 0.0
2 21 6 1486.30 185.16 43.00 180.0
3 21 6 308.50 184.38 23.63 180.0
4 21 6 3744.57 216.72 62.22 0.0
5 21 6 395.11 186.31 24.13 0.0
6 21 6 0.00 10.01 1.90 0.0
7 21 6 5117.18 235.37 71.79 180.0
0 22 6 1647.29 221.08 44.42 0.0
1 22 6 618.80 219.19 21.51 180.0
2 22 6 615.59 205.47 23.34 180.0
3 22 6 1086.15 205.54 34.03 180.0
4 22 6 683.21 201.49 33.06 0.0
5 22 6 454.81 207.74 24.46 0.0
6 22 6 0.00 225.77 0.01 180.0
7 22 6 781.54 226.11 27.54 180.0
1 23 6 2658.99 227.02 50.23 0.0
2 23 6 4935.43 252.03 68.92 180.0
3 23 6 0.00 166.52 4.59 0.0
4 23 6 98.27 231.25 11.17 180.0
5 23 6 1387.07 228.37 36.69 0.0
-4 -18 7 323.09 225.46 21.15 180.0
-3 -18 7 3419.32 215.30 57.59 0.0
-2 -18 7 282.19 216.82 18.05 180.0
-6 -17 7 135.89 223.05 1.59 180.0
-5 -17 7 3462.12 216.17 58.33 180.0
-4 -17 7 268.34 204.70 17.19 0.0
-3 -17 7 235.93 193.85 18.66 0.0
-2 -17 7 3480.04 200.45 57.30 0.0
-7 -16 7 79.63 227.86 8.96 0.0
-6 -16 7 0.00 158.42 2.27 180.0
-5 -16 7 734.36 189.18 27.91 180.0
-4 -16 7 367.25 184.25 19.72 180.0
-3 -16 7 2705.78 193.11 51.15 0.0
-2 -16 7 147.99 182.26 13.53 0.0
-1 -16 7 221.85 186.17 15.74 180.0
-8 -15 7 1150.46 213.08 31.51 180.0
-7 -15 7 3702.00 223.03 64.25 0.0
-6 -15 7 554.21 193.32 22.10 180.0
-5 -15 7 0.00 162.87 4.47 180.0
-4 -15 7 689.27 173.01 29.95 180.0
-3 -15 7 1146.53 157.29 38.92 0.0
-2 -15 7 316.04 168.42 23.91 0.0
-1 -15 7 4491.25 194.55 65.21 180.0
-8 -14 7 2109.32 195.99 48.82 0.0
-7 -14 7 672.61 179.94 24.65 180.0
-6 -14 7 763.34 173.04 33.69 0.0
-5 -14 7 5388.78 222.95 74.18 180.0
-4 -14 7 146.67 155.90 11.01 0.0
-3 -14 7 65.19 156.97 10.08 0.0
-2 -14 7 2081.47 153.24 44.90 0.0
-1 -14 7 1256.16 148.81 35.58 180.0
-9 -13 7 352.29 209.93 16.80 180.0
-8 -13 7 548.93 184.07 22.70 180.0
-7 -13 7 10428.52 283.78 98.66 0.0
-6 -13 7 1282.72 163.52 38.39 180.0
-5 -13 7 0.00 45.33 6.29 0.0
-4 -13 7 8215.93 239.25 94.47 180.0
-3 -13 7 7288.99 307.20 84.20 0.0
-2 -13 7 914.67 111.52 31.31 180.0
-1 -13 7 1333.61 112.69 36.49 0.0
0 -13 7 4951.22 204.96 70.91 180.0
-9 -12 7 898.33 195.67 28.78 180.0
-8 -12 7 406.20 183.88 17.39 0.0
-7 -12 7 637.55 154.82 29.27 0.0
-6 -12 7 2131.16 162.61 48.45 0.0
-5 -12 7 6672.47 229.47 82.87 180.0
-4 -12 7 376.51 181.40 18.42 0.0
-3 -12 7 0.00 58.00 7.95 0.0
-2 -12 7 1552.37 104.55 38.48 0.0
-1 -12 7 7504.95 146.53 85.72 180.0
0 -12 7 93.56 106.44 4.02 180.0
1 -12 7 190.18 197.69 15.34 180.0
2 -12 7 2031.25 279.87 48.19 0.0
-9 -11 7 3103.22 189.51 57.03 180.0
-8 -11 7 89.41 162.96 12.23 0.0
-7 -11 7 3564.98 183.20 60.19 0.0
-6 -11 7 258.56 121.10 12.27 0.0
-5 -11 7 1971.30 121.24 45.11 180.0
-4 -11 7 3547.89 136.14 60.74 180.0
-3 -11 7 6961.71 141.04 83.39 0.0
-2 -11 7 289.45 92.65 16.06 0.0
-1 -11 7 864.90 93.01 32.44 0.0
0 -11 7 17736.60 414.23 132.59 180.0
1 -11 7 1527.36 178.70 41.45 0.0
2 -11 7 0.00 49.06 5.66 180.0
3 -11 7 364.53 191.69 15.52 0.0
-9 -10 7 243.44 179.82 15.84 180.0
-8 -10 7 441.97 150.99 21.03 180.0
-7 -10 7 11132.83 260.95 103.76 0.0
-6 -10 7 1264.85 116.61 37.44 0.0
-5 -10 7 4915.92 141.39 69.50 180.0
-4 -10 7 128.72 109.40 16.96 180.0
-3 -10 7 394.95 85.82 17.79 0.0
-2 -10 7 8385.24 167.31 90.64 0.0
-1 -10 7 7199.75 151.95 82.80 180.0
0 -10 7 51.15 94.77 7.43 0.0
1 -10 7 1102.36 152.90 33.98 180.0
2 -10 7 6675.51 201.05 82.07 0.0
3 -10 7 2075.59 247.46 45.18 180.0
4 -10 7 385.35 189.11 22.79 180.0
-8 -9 7 1377.20 141.28 40.28 0.0
-7 -9 7 0.00 155.36 1.00 180.0
-6 -9 7 9102.74 179.80 94.69 0.0
-5 -9 7 5020.32 338.44 70.54 180.0
-4 -9 7 89.71 88.92 10.75 180.0
-3 -9 7 3030.93 97.45 55.04 0.0
-2 -9 7 8097.93 173.22 90.18 0.0
-1 -9 7 11.30 77.11 5.06 0.0
0 -9 7 25181.22 362.35 155.62 180.0
1 -9 7 4420.07 160.27 70.30 0.0
2 -9 7 0.00 92.57 5.95 180.0
3 -9 7 4110.66 167.99 63.50 0.0
4 -9 7 8744.37 444.64 94.23 180.0
5 -9 7 285.21 291.15 11.61 180.0
-9 -8 7 119.85 159.13 7.31 0.0
-8 -8 7 4680.06 185.78 66.18 180.0
-7 -8 7 15582.54 355.29 121.14 0.0
-6 -8 7 1544.73 105.30 42.28 180.0
-5 -8 7 122.78 88.69 8.69 180.0
-4 -8 7 5524.69 108.18 73.94 180.0
-3 -8 7 7799.23 110.76 89.13 0.0
-2 -8 7 13629.21 157.24 114.46 0.0
-1 -8 7 577.26 66.72 24.38 180.0
0 -8 7 2672.98 106.18 50.36 180.0
1 -8 7 2237.66 272.27 48.13 180.0
2 -8 7 16789.96 292.73 129.41 0.0
3 -8 7 3251.14 250.02 59.25 180.0
4 -8 7 0.00 52.72 2.23 0.0
5 -8 7 8129.81 176.25 89.69 180.0
-9 -7 7 5543.44 158.11 73.86 180.0
-8 -7 7 181.08 133.68 14.23 0.0
-7 -7 7 1044.73 105.39 34.49 180.0
-6 -7 7 8426.71 163.10 91.25 0.0
-5 -7 7 9186.81 160.91 97.99 180.0
-4 -7 7 401.35 66.21 20.58 180.0
-3 -7 7 2485.49 97.26 50.99 180.0
-2 -7 7 32197.41 280.89 178.13 0.0
-1 -7 7 3732.58 86.94 60.09 180.0
0 -7 7 582.81 64.20 23.59 180.0
1 -7 7 38.56 122.06 3.44 0.0
2 -7 7 8465.54 256.46 90.24 0.0
3 -7 7 8443.80 178.15 89.22 0.0
4 -7 7 9564.11 204.45 99.56 180.0
5 -7 7 714.10 138.10 28.18 180.0
6 -7 7 239.52 186.47 16.24 180.0
-10 -6 7 223.77 241.29 5.96 0.0
-9 -6 7 2630.51 209.38 52.01 180.0
-8 -6 7 1926.04 124.12 42.68 180.0
-7 -6 7 1499.33 89.42 40.19 0.0
-6 -6 7 2002.95 100.48 46.07 180.0
-5 -6 7 0.00 16.91 7.04 180.0
-4 -6 7 7722.48 261.04 85.72 180.0
-3 -6 7 12345.03 132.76 111.26 0.0
-2 -6 7 1355.60 55.72 36.52 0.0
-1 -6 7 2214.26 70.52 45.99 0.0
0 -6 7 19566.82 160.53 138.29 180.0
1 -6 7 1167.39 124.06 34.34 0.0
2 -6 7 13373.66 226.94 115.87 0.0
3 -6 7 2714.73 116.28 54.23 0.0
4 -6 7 2254.55 104.76 47.58 180.0
5 -6 7 3164.95 121.72 57.10 180.0
6 -6 7 4639.77 177.77 67.60 0.0
-11 -5 7 4420.60 283.86 62.44 0.0
-10 -5 7 305.06 244.50 15.05 180.0
-9 -5 7 381.74 206.98 20.00 180.0
-8 -5 7 1798.06 163.39 43.41 180.0
-7 -5 7 580.99 81.42 24.81 0.0
-6 -5 7 1081.42 75.37 34.92 0.0
-5 -5 7 2799.48 96.84 54.98 180.0
-4 -5 7 3405.65 78.87 58.71 180.0
-3 -5 7 901.17 55.84 30.23 180.0
-2 -5 7 10096.15 113.59 101.21 0.0
-1 -5 7 4390.50 70.83 66.47 180.0
0 -5 7 1723.67 57.87 43.33 0.0
1 -5 7 8243.24 228.15 91.28 180.0
2 -5 7 16877.87 164.85 128.48 0.0
3 -5 7 2345.46 93.42 49.31 0.0
4 -5 7 3164.41 120.25 54.27 180.0
5 -5 7 2221.98 111.93 48.52 180.0
6 -5 7 978.47 228.12 32.24 0.0
-11 -4 7 1991.73 285.99 46.07 0.0
-10 -4 7 2440.29 242.36 49.59 0.0
-9 -4 7 10683.47 325.06 100.41 180.0
-8 -4 7 140.87 92.45 13.88 0.0
-7 -4 7 723.59 79.03 27.07 0.0
-6 -4 7 669.35 69.42 26.16 0.0
-5 -4 7 1306.89 87.83 39.29 180.0
-4 -4 7 21333.86 263.26 146.86 180.0
-3 -4 7 4208.28 78.73 65.86 0.0
-2 -4 7 2852.13 106.66 54.13 180.0
-1 -4 7 3737.00 98.22 62.68 0.0
0 -4 7 31274.47 308.72 178.71 180.0
1 -4 7 11254.79 120.67 107.64 0.0
2 -4 7 68.05 52.56 3.45 0.0
3 -4 7 16508.63 367.08 127.79 0.0
4 -4 7 6986.80 129.97 83.26 180.0
5 -4 7 0.00 65.32 5.46 180.0
6 -4 7 608.26 201.45 24.33 0.0
7 -4 7 5795.14 279.36 78.15 0.0
-9 -3 7 1177.26 207.34 34.95 0.0
-8 -3 7 9815.06 151.02 98.04 180.0
-7 -3 7 14117.07 345.66 119.27 0.0
-6 -3 7 131.57 65.60 9.42 0.0
-5 -3 7 162.03 51.35 11.56 180.0
-4 -3 7 6830.11 126.20 83.05 180.0
-3 -3 7 193.15 44.59 10.46 0.0
-2 -3 7 2034.01 101.72 46.18 0.0
-1 -3 7 4901.17 65.74 72.23 180.0
0 -3 7 56.52 49.14 3.86 0.0
1 -3 7 36067.57 275.83 191.75 180.0
2 -3 7 18201.56 125.61 134.13 0.0
3 -3 7 1585.34 59.45 38.77 180.0
4 -3 7 4214.02 126.26 66.01 0.0
5 -3 7 5650.23 108.82 72.79 180.0
6 -3 7 4699.52 236.87 68.23 0.0
7 -3 7 3286.51 244.85 58.32 0.0
-11 -2 7 1265.39 285.01 34.45 0.0
-10 -2 7 3968.76 253.43 58.46 0.0
-9 -2 7 9797.10 306.61 97.23 180.0
-8 -2 7 1144.69 84.51 34.43 0.0
-7 -2 7 236.08 74.62 14.48 0.0
-6 -2 7 33261.58 220.52 184.87 0.0
-5 -2 7 12218.70 114.71 111.01 180.0
-4 -2 7 3796.40 76.04 62.41 180.0
-3 -2 7 484.49 44.58 22.13 180.0
-2 -2 7 1923.10 52.64 42.87 0.0
-1 -2 7 69.70 48.26 8.95 0.0
0 -2 7 38569.91 306.68 198.88 180.0
1 -2 7 5031.34 206.03 70.48 0.0
2 -2 7 4099.55 75.59 65.62 180.0
3 -2 7 8780.46 171.99 95.19 0.0
4 -2 7 17313.87 291.13 132.88 180.0
5 -2 7 949.17 69.23 31.07 0.0
6 -2 7 1998.67 106.72 45.75 180.0
7 -2 7 29371.78 301.43 167.10 0.0
-11 -1 7 1686.51 276.92 42.86 0.0
-10 -1 7 0.00 146.49 11.85 0.0
-9 -1 7 91.16 201.95 6.20 180.0
-8 -1 7 7522.91 303.20 85.12 180.0
-7 -1 7 11167.74 144.25 104.76 0.0
-6 -1 7 1622.28 70.34 40.16 0.0
-5 -1 7 505.86 50.07 23.55 0.0
-4 -1 7 18360.71 257.23 135.26 180.0
-3 -1 7 3702.74 106.77 62.05 0.0
-2 -1 7 1459.41 75.62 39.06 0.0
-1 -1 7 6841.81 108.12 85.18 0.0
0 -1 7 18578.14 138.84 137.49 180.0
1 -1 7 7840.03 121.02 89.79 180.0
2 -1 7 5536.05 81.89 73.49 0.0
3 -1 7 64.49 84.95 8.41 0.0
4 -1 7 1078.23 57.90 32.66 0.0
5 -1 7 12414.10 171.84 112.80 180.0
6 -1 7 1430.76 96.81 39.08 0.0
7 -1 7 806.49 111.12 28.73 180.0
8 -1 7 4619.00 155.02 67.45 0.0
-11 0 7 485.35 282.80 20.53 0.0
-10 0 7 248.07 248.51 12.55 0.0
-9 0 7 2393.17 200.58 48.19 180.0
-8 0 7 246.85 117.75 15.36 180.0
-7 0 7 1422.19 71.65 38.66 0.0
-6 0 7 30781.87 423.94 177.15 0.0
-5 0 7 4438.05 92.62 69.64 180.0
-4 0 7 2275.38 61.28 48.86 180.0
-3 0 7 838.17 45.58 28.47 180.0
-2 0 7 71773.17 339.87 267.22 0.0
-1 0 7 808.08 66.35 28.82 180.0
0 0 7 5451.88 145.29 75.31 180.0
1 0 7 22028.45 182.81 143.02 180.0
2 0 7 4488.59 94.26 67.27 0.0
3 0 7 655.47 40.83 26.12 0.0
4 0 7 6855.35 128.30 85.22 180.0
5 0 7 7074.77 130.90 85.52 180.0
6 0 7 158.78 87.40 13.79 180.0
7 0 7 9367.46 366.28 95.05 0.0
8 0 7 4350.54 239.60 66.07 180.0
9 0 7 227.12 189.40 13.09 0.0
10 0 7 1390.07 226.71 38.65 180.0
-10 1 7 1775.42 239.01 43.02 0.0
-9 1 7 3331.12 215.73 57.48 180.0
-8 1 7 879.34 120.81 30.69 180.0
-7 1 7 1738.10 74.40 41.43 0.0
-6 1 7 3187.39 74.41 56.67 0.0
-5 1 7 836.02 47.33 30.35 0.0
-4 1 7 6735.42 93.24 83.26 180.0
-3 1 7 231.27 33.49 15.69 0.0
-2 1 7 10183.67 114.17 100.88 0.0
-1 1 7 27705.53 274.10 167.26 0.0
0 1 7 49318.04 364.95 217.31 180.0
1 1 7 223.71 53.57 15.34 0.0
2 1 7 0.00 14.48 0.27 0.0
3 1 7 5182.21 66.20 71.75 0.0
4 1 7 6840.95 77.61 82.10 180.0
5 1 7 18107.55 192.38 134.67 180.0
6 1 7 632.78 90.20 25.03 0.0
7 1 7 73.13 99.96 10.93 0.0
8 1 7 4489.31 148.24 67.09 0.0
9 1 7 6151.46 238.10 74.29 180.0
10 1 7 400.18 220.74 20.41 0.0
11 1 7 71.36 256.95 5.44 180.0
-9 2 7 110.97 203.16 1.40 0.0
-8 2 7 10541.50 270.88 98.32 180.0
-7 2 7 833.56 100.11 31.52 0.0
-6 2 7 2112.21 62.63 45.77 0.0
-5 2 7 3233.30 62.12 57.54 180.0
-4 2 7 1756.09 63.58 41.93 180.0
-3 2 7 3548.20 55.21 60.00 180.0
-2 2 7 110716.27 873.21 335.32 0.0
-1 2 7 3101.77 68.95 60.71 180.0
0 2 7 2538.60 73.32 50.65 0.0
1 2 7 84802.16 368.94 285.52 180.0
2 2 7 65445.20 846.68 248.94 0.0
3 2 7 9487.47 83.29 95.48 0.0
4 2 7 239.69 40.89 14.50 0.0
5 2 7 27208.66 336.24 164.50 180.0
6 2 7 1163.25 115.65 34.60 0.0
7 2 7 655.17 100.30 26.32 0.0
8 2 7 980.59 125.20 33.00 180.0
9 2 7 960.39 172.22 31.20 180.0
10 2 7 2547.49 215.45 50.18 180.0
11 2 7 3610.55 247.12 60.91 0.0
-8 3 7 928.92 172.44 32.29 0.0
-7 3 7 1699.47 99.47 41.65 180.0
-6 3 7 5012.29 80.20 70.15 0.0
-5 3 7 477.06 44.00 22.57 180.0
-4 3 7 5622.26 71.57 76.01 180.0
-3 3 7 190.09 44.01 13.51 0.0
-2 3 7 2337.12 59.97 47.86 0.0
-1 3 7 28651.50 209.72 175.59 0.0
0 3 7 35171.22 400.31 186.54 180.0
1 3 7 9070.66 189.53 97.27 0.0
2 3 7 2756.70 126.54 54.01 180.0
3 3 7 66059.37 452.04 252.60 0.0
4 3 7 14554.60 156.50 117.66 180.0
5 3 7 1086.64 59.92 34.47 180.0
6 3 7 1787.21 89.65 42.38 180.0
7 3 7 6877.91 154.01 81.83 0.0
8 3 7 142.95 119.15 4.61 0.0
9 3 7 8376.46 244.61 91.84 180.0
10 3 7 175.99 206.59 14.40 180.0
11 3 7 216.77 242.88 17.04 180.0
-7 4 7 5516.75 195.20 69.82 0.0
-6 4 7 870.31 53.56 29.15 180.0
-5 4 7 3263.05 57.41 56.48 0.0
-4 4 7 10598.58 94.53 101.89 180.0
-3 4 7 70.09 36.26 4.13 0.0
-2 4 7 4629.50 90.97 69.74 0.0
-1 4 7 127.39 55.79 9.30 0.0
0 4 7 96.64 35.59 8.15 0.0
1 4 7 33169.63 454.15 183.16 180.0
2 4 7 60684.66 452.18 246.27 0.0
3 4 7 4603.55 61.52 66.71 0.0
4 4 7 2064.25 60.94 46.51 0.0
5 4 7 43200.76 326.45 204.43 180.0
6 4 7 4791.62 100.39 70.16 0.0
7 4 7 579.02 95.92 27.26 0.0
8 4 7 5686.20 157.14 75.99 0.0
9 4 7 10285.70 216.95 99.90 180.0
10 4 7 1026.13 203.71 27.60 180.0
11 4 7 541.16 241.84 23.28 0.0
-6 5 7 3755.26 102.73 61.80 0.0
-5 5 7 2791.35 60.37 52.75 180.0
-4 5 7 3446.65 60.44 60.19 180.0
-3 5 7 1562.30 72.90 38.75 180.0
-2 5 7 4010.21 99.04 64.84 0.0
-1 5 7 4.61 74.60 1.27 0.0
0 5 7 390.04 96.77 21.37 180.0
1 5 7 2076.26 40.57 45.59 180.0
2 5 7 233.88 31.22 10.05 0.0
3 5 7 29473.10 163.68 168.25 0.0
4 5 7 2096.15 55.45 45.26 180.0
5 5 7 15.36 23.76 2.71 0.0
6 5 7 7605.85 225.03 84.86 180.0
7 5 7 20464.85 200.06 139.61 0.0
8 5 7 450.61 114.81 25.26 180.0
9 5 7 204.84 137.53 14.31 180.0
10 5 7 2817.47 212.89 53.15 180.0
11 5 7 1067.69 239.81 32.57 0.0
-7 6 7 2787.20 200.66 54.61 0.0
-6 6 7 1084.45 190.99 35.04 0.0
-5 6 7 2491.38 90.07 50.73 0.0
-4 6 7 28379.82 381.04 168.16 180.0
-3 6 7 70.44 51.10 9.81 180.0
-2 6 7 4934.73 114.54 70.90 180.0
-1 6 7 18898.76 196.50 138.40 0.0
0 6 7 13571.99 391.09 114.35 180.0
1 6 7 3065.01 96.49 55.81 180.0
2 6 7 684.33 38.62 27.09 0.0
3 6 7 10764.98 99.45 103.44 0.0
4 6 7 398.83 35.49 19.12 180.0
5 6 7 3276.17 83.07 55.11 180.0
6 6 7 441.79 51.81 23.42 0.0
7 6 7 6027.63 174.43 76.88 0.0
8 6 7 12471.53 209.52 112.46 0.0
9 6 7 11019.03 220.40 103.64 180.0
10 6 7 390.63 195.82 21.68 180.0
11 6 7 64.38 231.61 1.71 180.0
12 6 7 2402.27 271.52 47.50 0.0
-7 7 7 267.04 232.04 22.14 180.0
-6 7 7 6416.90 180.92 81.53 0.0
-5 7 7 395.97 121.71 20.59 180.0
-4 7 7 145.40 104.23 11.64 180.0
-3 7 7 4700.02 142.48 69.79 180.0
-2 7 7 11966.18 628.77 109.36 0.0
-1 7 7 3582.64 121.18 61.33 180.0
0 7 7 1007.06 128.36 28.11 0.0
1 7 7 18740.19 609.12 135.82 180.0
2 7 7 5057.58 100.16 71.70 0.0
3 7 7 1102.03 53.82 33.72 0.0
4 7 7 166.76 37.44 12.01 0.0
5 7 7 1644.57 46.89 39.52 180.0
6 7 7 1575.93 97.14 39.34 180.0
7 7 7 14778.71 175.12 119.48 0.0
8 7 7 1409.79 101.59 36.58 180.0
9 7 7 1380.48 135.94 39.80 0.0
10 7 7 6720.26 269.48 82.28 180.0
11 7 7 3029.61 239.62 56.94 0.0
-7 8 7 151.64 246.28 10.65 180.0
-6 8 7 5782.73 400.11 77.27 0.0
-5 8 7 2461.65 135.91 52.76 0.0
-4 8 7 15631.84 467.37 127.67 180.0
-3 8 7 58.08 100.21 9.87 180.0
-2 8 7 406.56 90.57 24.90 180.0
-1 8 7 68775.17 1764.95 260.65 0.0
0 8 7 51505.71 397.30 226.26 180.0
1 8 7 1619.45 71.94 40.29 0.0
2 8 7 17253.74 238.17 129.58 180.0
3 8 7 17141.78 132.08 126.52 0.0
4 8 7 2107.47 46.28 44.02 180.0
5 8 7 2326.93 95.42 46.72 180.0
6 8 7 1808.16 68.83 41.99 180.0
7 8 7 3064.29 125.64 53.70 0.0
8 8 7 3299.93 112.14 58.44 0.0
9 8 7 3875.68 158.56 65.02 180.0
10 8 7 0.00 169.11 6.40 0.0
11 8 7 2.04 230.78 3.24 180.0
12 8 7 7212.52 326.29 82.76 0.0
-7 9 7 1961.53 260.09 44.55 0.0
-6 9 7 5066.90 307.37 71.12 0.0
-5 9 7 423.42 157.59 19.40 0.0
-4 9 7 1663.30 131.75 44.24 180.0
-3 9 7 10430.33 195.55 103.31 180.0
-2 9 7 12284.85 203.39 109.86 0.0
-1 9 7 293.54 87.83 17.61 180.0
0 9 7 4254.48 115.92 67.95 0.0
1 9 7 63630.62 642.74 250.02 180.0
2 9 7 24786.27 185.88 157.91 0.0
3 9 7 2760.77 52.80 52.97 180.0
4 9 7 7891.62 154.11 88.35 0.0
5 9 7 16110.81 245.11 124.34 180.0
6 9 7 950.91 94.42 29.00 0.0
7 9 7 731.06 78.47 26.45 0.0
8 9 7 379.62 94.54 19.41 0.0
9 9 7 254.38 110.10 13.96 0.0
10 9 7 3341.03 218.26 57.63 180.0
11 9 7 1618.45 231.90 42.95 0.0
12 9 7 0.00 158.53 1.67 0.0
-6 10 7 9336.30 328.29 99.57 0.0
-5 10 7 0.00 56.44 6.96 0.0
-4 10 7 116.98 143.85 9.84 180.0
-3 10 7 6255.98 171.94 80.53 180.0
-2 10 7 7132.65 343.70 85.76 0.0
-1 10 7 16751.38 234.40 128.77 0.0
0 10 7 12539.69 178.35 109.41 180.0
1 10 7 1740.88 84.99 43.09 180.0
2 10 7 8261.02 142.36 91.19 180.0
3 10 7 28056.54 185.63 168.94 0.0
4 10 7 686.56 59.69 26.00 180.0
5 10 7 1499.99 99.63 40.05 180.0
6 10 7 8508.29 135.97 93.67 180.0
7 10 7 6353.84 216.82 77.68 0.0
8 10 7 3.66 79.34 0.83 0.0
9 10 7 14.41 84.25 10.72 180.0
10 10 7 1229.76 192.88 35.97 180.0
-6 11 7 0.00 184.61 4.86 0.0
-5 11 7 1382.56 254.99 39.05 0.0
-4 11 7 5921.25 265.15 77.58 180.0
-3 11 7 2040.62 131.26 50.23 180.0
-2 11 7 2938.33 307.19 55.56 0.0
-1 11 7 7193.11 249.02 84.92 0.0
0 11 7 196.55 82.48 10.94 180.0
1 11 7 13810.57 165.33 115.62 180.0
2 11 7 447.16 119.01 22.30 0.0
3 11 7 2485.50 115.10 48.29 0.0
4 11 7 2427.25 74.38 49.44 0.0
5 11 7 16910.15 325.09 128.65 180.0
6 11 7 1460.04 85.39 39.17 0.0
7 11 7 1197.08 96.86 33.69 180.0
8 11 7 9196.32 269.40 92.90 0.0
9 11 7 3279.37 192.68 57.77 180.0
10 11 7 625.49 191.30 19.81 180.0
11 11 7 54.61 240.57 0.61 0.0
-5 12 7 0.00 223.43 0.34 180.0
-4 12 7 78.77 232.28 5.59 0.0
-3 12 7 11095.60 338.67 104.17 180.0
-2 12 7 7834.92 285.68 88.96 0.0
-1 12 7 0.00 33.96 0.16 0.0
0 12 7 859.34 107.71 28.19 0.0
1 12 7 14814.12 226.75 118.03 180.0
2 12 7 0.00 119.11 4.32 0.0
3 12 7 17671.65 429.45 132.81 0.0
4 12 7 4085.20 143.47 67.47 0.0
5 12 7 3526.03 96.92 60.71 180.0
6 12 7 8066.93 139.76 88.52 180.0
7 12 7 3721.96 115.98 60.27 0.0
8 12 7 484.74 117.86 23.64 0.0
9 12 7 221.11 174.18 14.36 0.0
10 12 7 5744.41 256.15 78.05 180.0
-4 13 7 4641.97 269.20 68.83 180.0
-3 13 7 1111.75 227.73 35.29 0.0
-2 13 7 400.84 224.06 19.94 180.0
-1 13 7 17990.15 413.74 134.09 0.0
0 13 7 10273.82 199.08 97.01 180.0
1 13 7 131.96 119.70 11.27 180.0
2 13 7 2247.16 221.67 46.97 180.0
3 13 7 8177.10 476.26 89.65 0.0
4 13 7 228.18 134.25 16.08 0.0
5 13 7 5775.80 122.32 76.44 180.0
6 13 7 736.82 150.67 27.60 180.0
7 13 7 284.80 107.23 20.68 180.0
8 13 7 15022.02 210.72 121.08 0.0
9 13 7 7105.53 248.86 80.48 180.0
10 13 7 48.10 213.75 1.23 0.0
11 13 7 862.22 249.21 29.65 180.0
-4 14 7 0.00 141.18 5.72 180.0
-3 14 7 8211.94 328.32 86.75 180.0
-2 14 7 6236.99 297.50 78.03 0.0
-1 14 7 1784.95 212.93 47.09 180.0
0 14 7 16291.71 408.14 122.71 0.0
1 14 7 26632.70 810.00 158.74 180.0
2 14 7 1764.85 189.79 42.85 0.0
3 14 7 57.01 133.16 3.38 0.0
4 14 7 1830.95 310.83 41.92 0.0
5 14 7 4793.98 120.60 69.21 180.0
6 14 7 4627.23 196.03 67.91 180.0
7 14 7 4592.21 303.22 66.26 0.0
8 14 7 2135.13 186.75 48.62 0.0
9 14 7 2061.61 194.51 45.81 0.0
-3 15 7 0.00 262.95 5.66 0.0
-2 15 7 620.00 286.17 27.42 180.0
-1 15 7 13728.69 397.49 116.00 0.0
0 15 7 12848.92 376.12 112.66 180.0
1 15 7 1003.39 242.65 34.54 0.0
2 15 7 6805.74 188.45 81.10 180.0
3 15 7 19918.07 592.30 138.61 0.0
4 15 7 999.27 96.21 31.23 180.0
5 15 7 282.72 98.51 20.94 0.0
6 15 7 9631.71 236.77 96.59 180.0
7 15 7 2625.28 189.26 49.54 0.0
10 15 7 41.58 12148.67 13.57 180.0
11 15 7 1676.69 261.91 39.60 180.0
-2 16 7 248.43 320.68 13.11 0.0
-1 16 7 3760.98 286.31 64.01 0.0
0 16 7 3406.10 249.52 52.13 0.0
1 16 7 11283.60 377.29 102.93 180.0
2 16 7 579.07 164.47 25.53 0.0
3 16 7 206.86 168.35 17.39 180.0
4 16 7 3044.72 119.55 55.81 0.0
5 16 7 3345.56 123.43 58.69 180.0
6 16 7 406.16 118.28 20.17 180.0
7 16 7 110.52 293.75 3.89 0.0
-1 17 7 3766.45 278.38 58.50 0.0
0 17 7 134.17 286.97 1.70 0.0
1 17 7 492.18 290.44 20.60 180.0
2 17 7 1028.81 297.36 25.72 180.0
3 17 7 5203.16 185.71 72.63 0.0
4 17 7 38.66 118.82 6.43 180.0
5 17 7 237.50 115.99 17.19 180.0
6 17 7 6517.79 178.37 79.50 180.0
1 18 7 1621.12 304.31 42.04 180.0
2 18 7 0.00 110.65 12.18 180.0
3 18 7 1730.63 139.78 43.00 0.0
4 18 7 5630.41 167.22 77.12 0.0
5 18 7 2243.29 142.14 46.17 180.0
6 18 7 198.33 165.47 16.94 180.0
3 19 7 808.12 156.77 28.01 0.0
4 19 7 3013.98 184.31 54.97 0.0
5 19 7 357.91 173.01 20.04 180.0
6 19 7 2358.62 181.74 51.51 180.0
2 20 7 4612.30 223.13 71.35 180.0
3 20 7 4290.67 215.46 64.77 0.0
4 20 7 2127.89 186.34 46.37 0.0
5 20 7 165.09 183.80 17.23 180.0
6 20 7 451.07 188.94 24.20 180.0
1 21 7 11419.78 313.76 106.44 180.0
2 21 7 0.03 189.01 0.04 180.0
3 21 7 2.39 193.15 0.69 0.0
4 21 7 7894.84 274.51 91.36 0.0
5 21 7 1146.13 196.78 37.38 180.0
0 22 7 114.22 221.31 12.57 180.0
1 22 7 116.78 202.46 0.50 0.0
2 22 7 5843.93 259.92 75.65 180.0
3 22 7 1201.29 202.01 39.42 0.0
4 22 7 209.97 206.14 16.69 0.0
5 22 7 165.42 216.03 15.08 0.0
6 22 7 2634.29 219.08 54.94 180.0
7 22 7 222.88 221.41 16.21 0.0
1 23 7 1493.93 236.96 39.55 180.0
2 23 7 139.02 229.99 14.34 180.0
3 23 7 4.20 214.45 0.32 180.0
4 23 7 1503.70 231.19 39.34 0.0
5 23 7 1309.44 235.63 36.32 180.0
-5 -17 8 805.11 218.90 31.55 180.0
-4 -17 8 3119.19 217.08 52.94 0.0
-3 -17 8 262.34 210.92 10.51 0.0
-2 -17 8 2007.25 208.05 43.69 180.0
-6 -16 8 1567.70 203.60 41.55 180.0
-5 -16 8 0.00 367.23 2.02 0.0
-4 -16 8 548.79 194.95 24.78 0.0
-3 -16 8 1736.04 191.31 43.85 0.0
-2 -16 8 4057.20 203.46 60.65 180.0
-7 -15 8 479.94 211.36 23.49 180.0
-6 -15 8 0.00 567.67 0.06 0.0
-5 -15 8 1409.98 189.74 34.69 180.0
-4 -15 8 8278.29 267.70 90.75 0.0
-3 -15 8 461.83 167.86 20.68 0.0
-2 -15 8 0.63 176.42 0.98 0.0
-7 -14 8 555.04 198.32 24.46 0.0
-6 -14 8 1823.67 178.15 42.14 180.0
-5 -14 8 125.49 178.52 15.28 0.0
-4 -14 8 0.00 82.45 1.44 0.0
-3 -14 8 8033.59 245.43 90.99 0.0
-2 -14 8 5721.43 209.01 74.33 180.0
-1 -14 8 788.00 159.92 27.80 0.0
-9 -13 8 420.67 217.81 23.94 0.0
-7 -13 8 339.82 173.97 18.70 0.0
-6 -13 8 205.06 166.99 12.18 180.0
-5 -13 8 1230.14 153.81 34.83 180.0
-4 -13 8 5553.62 215.34 73.21 0.0
-3 -13 8 0.00 42.53 8.82 180.0
-2 -13 8 885.56 128.60 28.51 0.0
-1 -13 8 10065.04 243.83 100.24 180.0
-9 -12 8 1078.19 207.92 34.18 180.0
-8 -12 8 2141.17 182.72 42.52 0.0
-7 -12 8 123.46 165.21 13.27 180.0
-6 -12 8 627.35 152.38 24.89 180.0
-5 -12 8 367.46 143.76 23.83 180.0
-4 -12 8 288.35 124.79 17.10 0.0
-3 -12 8 2856.75 123.51 54.02 0.0
-2 -12 8 1115.90 108.37 34.02 180.0
-1 -12 8 1524.53 117.17 39.48 0.0
0 -12 8 3284.90 208.23 55.24 180.0
1 -12 8 13209.12 404.97 111.89 0.0
-9 -11 8 586.35 193.55 23.29 0.0
-8 -11 8 31.91 178.08 5.70 0.0
-7 -11 8 3332.57 189.55 60.91 0.0
-6 -11 8 5802.77 210.29 77.06 180.0
-5 -11 8 865.58 125.28 31.83 180.0
-4 -11 8 61.09 114.07 2.75 0.0
-3 -11 8 2808.67 113.97 52.93 0.0
-2 -11 8 130.98 236.46 8.22 180.0
-1 -11 8 1223.33 97.72 36.85 180.0
0 -11 8 1073.14 172.40 33.22 0.0
1 -11 8 1168.32 184.04 33.45 0.0
2 -11 8 1484.14 202.26 38.35 0.0
-9 -10 8 976.15 183.25 31.89 180.0
-8 -10 8 4723.83 210.09 68.64 0.0
-7 -10 8 0.00 107.79 1.34 180.0
-6 -10 8 967.43 116.92 31.65 180.0
-5 -10 8 3464.95 161.95 57.69 180.0
-4 -10 8 2048.76 120.72 45.80 0.0
-3 -10 8 101.77 96.23 5.61 180.0
-2 -10 8 54.82 94.19 3.76 0.0
-1 -10 8 3510.42 107.60 58.43 180.0
0 -10 8 165.25 93.61 12.17 180.0
1 -10 8 4838.30 178.17 68.99 0.0
2 -10 8 0.00 146.23 9.08 180.0
3 -10 8 260.42 190.49 15.83 0.0
-9 -9 8 172.97 179.68 5.94 180.0
-7 -9 8 7079.79 220.09 82.99 0.0
-6 -9 8 15176.19 788.30 124.50 180.0
-5 -9 8 780.32 98.71 30.74 180.0
-4 -9 8 872.85 85.47 28.77 180.0
-3 -9 8 17437.05 331.72 128.91 0.0
-2 -9 8 4333.88 110.89 66.68 180.0
-1 -9 8 597.83 83.27 24.82 180.0
0 -9 8 2016.46 87.61 43.72 180.0
1 -9 8 3308.20 150.90 58.36 0.0
2 -9 8 245.55 168.41 15.39 0.0
3 -9 8 743.78 174.08 28.17 180.0
4 -9 8 193.69 188.90 11.29 180.0
-9 -8 8 193.85 167.84 17.18 180.0
-8 -8 8 5695.46 206.30 74.09 0.0
-7 -8 8 3.82 111.97 0.83 180.0
-6 -8 8 0.00 93.36 5.44 180.0
-5 -8 8 11320.41 186.27 107.47 180.0
-4 -8 8 11061.68 212.77 106.58 0.0
-3 -8 8 284.16 71.89 15.82 180.0
-2 -8 8 6447.25 120.67 81.25 0.0
-1 -8 8 39118.04 258.60 195.92 180.0
0 -8 8 8551.39 129.22 90.10 0.0
1 -8 8 0.00 70.84 4.99 180.0
2 -8 8 3273.15 277.14 58.95 0.0
3 -8 8 1275.20 189.95 36.69 180.0
4 -8 8 826.88 184.25 33.11 180.0
5 -8 8 1068.30 202.17 35.93 0.0
-9 -7 8 3901.62 184.47 59.04 180.0
-8 -7 8 5864.45 200.54 78.12 0.0
-7 -7 8 1323.76 111.69 37.23 0.0
-6 -7 8 2836.80 155.66 54.64 180.0
-5 -7 8 1506.16 95.77 40.23 180.0
-4 -7 8 3.30 30.00 6.27 180.0
-3 -7 8 25507.31 200.37 158.27 0.0
-2 -7 8 10145.75 136.70 99.87 180.0
-1 -7 8 409.62 68.50 17.94 180.0
0 -7 8 18423.67 170.59 134.01 180.0
1 -7 8 20854.41 280.71 144.80 0.0
2 -7 8 8.08 125.65 2.18 180.0
3 -7 8 291.63 140.39 24.02 180.0
4 -7 8 4935.14 176.37 71.37 180.0
5 -7 8 1327.88 142.32 37.65 0.0
-9 -6 8 402.92 156.92 23.71 0.0
-8 -6 8 495.92 132.61 23.92 0.0
-7 -6 8 1606.85 112.82 38.26 0.0
-6 -6 8 1055.69 94.88 34.94 180.0
-5 -6 8 4294.52 119.62 66.95 180.0
-4 -6 8 1598.53 73.10 41.59 0.0
-3 -6 8 3079.29 126.83 55.72 0.0
-2 -6 8 2510.12 68.51 49.49 0.0
-1 -6 8 27225.23 197.97 164.38 180.0
0 -6 8 6579.13 128.73 80.76 0.0
1 -6 8 1039.10 108.89 33.37 180.0
2 -6 8 10359.36 205.10 104.33 0.0
3 -6 8 16280.98 278.26 129.23 180.0
4 -6 8 129.37 112.00 7.88 180.0
5 -6 8 6.42 59.51 4.09 0.0
6 -6 8 6202.81 300.35 76.13 0.0
-8 -5 8 5446.75 184.16 70.52 0.0
-7 -5 8 69.57 99.29 7.01 180.0
-6 -5 8 449.21 86.50 21.68 0.0
-5 -5 8 4351.01 207.60 67.40 180.0
-4 -5 8 917.09 65.65 34.09 0.0
-3 -5 8 7496.03 124.28 87.38 0.0
-2 -5 8 114.72 52.21 11.14 180.0
-1 -5 8 6887.17 87.62 83.98 180.0
0 -5 8 8262.75 106.73 90.89 180.0
1 -5 8 15216.88 396.53 125.18 0.0
2 -5 8 6730.66 177.97 81.47 0.0
3 -5 8 2044.81 140.12 44.13 180.0
4 -5 8 13314.20 288.48 116.28 180.0
5 -5 8 2559.99 145.55 51.08 0.0
6 -5 8 324.60 261.37 25.32 0.0
-8 -4 8 277.33 111.82 15.29 180.0
-7 -4 8 5201.33 141.31 71.53 0.0
-6 -4 8 6413.10 233.22 79.72 180.0
-5 -4 8 496.56 65.74 23.18 180.0
-4 -4 8 514.43 61.93 22.98 180.0
-3 -4 8 10281.29 187.25 101.28 0.0
-2 -4 8 2245.45 93.07 45.97 180.0
-1 -4 8 3007.62 62.00 54.24 180.0
0 -4 8 1138.73 45.73 34.60 180.0
1 -4 8 2405.57 100.04 48.56 0.0
2 -4 8 8707.34 154.15 92.06 0.0
3 -4 8 8759.76 105.64 93.85 180.0
4 -4 8 396.54 113.26 17.90 180.0
5 -4 8 198.73 141.06 14.38 180.0
6 -4 8 14677.77 390.97 123.18 0.0
7 -4 8 4046.76 249.61 65.08 180.0
-9 -3 8 3536.62 227.60 57.29 180.0
-8 -3 8 3724.32 111.66 60.39 0.0
-7 -3 8 321.04 82.87 20.56 0.0
-6 -3 8 2745.38 103.20 54.46 0.0
-5 -3 8 15354.97 270.42 124.78 180.0
-4 -3 8 2982.70 93.65 56.49 0.0
-3 -3 8 1515.74 121.35 39.09 180.0
-2 -3 8 12424.84 117.68 112.77 0.0
-1 -3 8 13716.84 149.08 118.72 180.0
0 -3 8 291.93 38.99 17.60 180.0
1 -3 8 7564.67 143.63 89.62 0.0
2 -3 8 2417.52 71.60 48.50 0.0
3 -3 8 1529.18 71.03 38.40 180.0
4 -3 8 15959.46 182.75 123.34 180.0
5 -3 8 4352.23 126.88 65.26 0.0
6 -3 8 998.83 223.91 31.57 0.0
7 -3 8 7226.91 306.21 85.12 0.0
-10 -2 8 1574.02 247.70 39.93 180.0
-9 -2 8 551.51 209.60 23.34 180.0
-8 -2 8 42.34 99.66 5.55 0.0
-7 -2 8 13292.98 163.27 113.94 0.0
-6 -2 8 7176.71 308.75 85.76 180.0
-5 -2 8 159.89 62.15 14.75 0.0
-4 -2 8 2909.04 72.54 56.43 180.0
-3 -2 8 40347.82 280.94 204.35 0.0
-2 -2 8 24860.89 157.63 161.02 180.0
-1 -2 8 6206.83 79.51 79.26 0.0
0 -2 8 33935.79 280.58 184.92 180.0
1 -2 8 28123.75 246.00 170.52 0.0
2 -2 8 116.93 55.13 8.56 0.0
3 -2 8 1562.76 65.27 40.53 180.0
4 -2 8 5367.76 97.93 71.68 180.0
5 -2 8 469.73 76.23 21.52 180.0
6 -2 8 11499.30 189.20 104.75 0.0
7 -2 8 4531.51 156.88 65.13 180.0
-10 -1 8 4379.47 266.99 60.95 180.0
-9 -1 8 0.10 200.84 0.11 180.0
-8 -1 8 347.81 93.06 18.19 0.0
-7 -1 8 7065.49 173.24 83.28 0.0
-6 -1 8 99.05 68.48 2.63 180.0
-5 -1 8 17285.50 351.50 134.16 180.0
-4 -1 8 959.39 57.42 31.61 0.0
-3 -1 8 448.28 44.90 18.56 0.0
-2 -1 8 34253.62 211.25 187.18 0.0
-1 -1 8 37520.59 191.43 193.23 180.0
0 -1 8 1272.05 108.55 38.34 0.0
1 -1 8 3325.32 94.18 57.43 180.0
2 -1 8 4701.94 83.41 66.77 0.0
3 -1 8 4986.03 147.20 72.83 180.0
4 -1 8 2373.01 81.41 47.83 180.0
5 -1 8 425.92 109.13 22.17 0.0
6 -1 8 3323.19 172.96 57.96 0.0
7 -1 8 3064.79 125.14 54.24 0.0
8 -1 8 14150.63 682.32 114.72 180.0
-10 0 8 0.00 285.74 9.33 180.0
-9 0 8 11617.84 328.99 103.54 180.0
-8 0 8 5465.22 172.55 73.96 0.0
-7 0 8 6616.28 120.30 81.35 0.0
-6 0 8 50.11 66.34 7.33 180.0
-5 0 8 2691.60 106.34 52.87 180.0
-4 0 8 183.39 54.04 14.32 180.0
-3 0 8 16782.09 256.82 130.49 0.0
-2 0 8 390.85 39.33 20.57 180.0
-1 0 8 1272.22 53.91 33.40 180.0
0 0 8 21581.87 191.44 145.58 180.0
1 0 8 33705.11 417.28 180.64 0.0
2 0 8 2106.44 59.68 45.56 180.0
3 0 8 3.94 37.25 4.13 0.0
4 0 8 13488.79 262.84 116.40 180.0
5 0 8 3999.42 111.72 66.82 0.0
6 0 8 912.63 134.82 33.15 0.0
7 0 8 57.52 128.65 4.54 180.0
8 0 8 504.67 134.86 24.43 180.0
9 0 8 731.68 192.07 28.13 180.0
-9 1 8 389.11 208.91 15.59 180.0
-8 1 8 1221.96 137.85 35.55 180.0
-7 1 8 7502.22 215.96 84.74 0.0
-6 1 8 1027.33 64.37 31.90 180.0
-5 1 8 3643.10 106.02 63.18 180.0
-4 1 8 331.13 49.75 20.16 180.0
-3 1 8 18476.29 139.72 137.16 0.0
-2 1 8 15624.04 142.31 127.33 0.0
-1 1 8 25442.70 368.17 160.99 180.0
0 1 8 547.18 40.89 22.51 180.0
1 1 8 30.12 62.57 3.30 180.0
2 1 8 23955.95 151.41 153.11 0.0
3 1 8 603.80 42.51 22.34 180.0
4 1 8 2276.04 74.35 48.43 180.0
5 1 8 3037.99 100.87 56.16 180.0
6 1 8 4207.54 146.19 62.44 0.0
7 1 8 1654.94 158.67 42.88 180.0
8 1 8 434.95 253.78 23.61 180.0
9 1 8 997.92 175.59 32.59 180.0
10 1 8 340.17 216.82 18.74 0.0
-9 2 8 8227.51 283.69 90.43 180.0
-8 2 8 8492.64 167.58 89.97 0.0
-7 2 8 23.40 41.31 9.26 180.0
-6 2 8 1016.58 61.03 32.49 0.0
-5 2 8 24135.88 255.73 155.28 180.0
-4 2 8 441.84 54.23 23.21 0.0
-3 2 8 5533.26 116.73 76.89 0.0
-2 2 8 25982.45 233.96 162.86 0.0
-1 2 8 8455.55 161.05 93.03 180.0
0 2 8 4197.56 67.05 65.38 180.0
1 2 8 17415.11 184.85 130.47 0.0
2 2 8 5652.86 67.68 72.56 0.0
3 2 8 17.31 40.89 4.74 180.0
4 2 8 21654.94 134.46 144.52 180.0
5 2 8 5078.64 116.44 72.59 0.0
6 2 8 569.07 84.12 24.22 180.0
7 2 8 1883.37 113.04 45.84 0.0
8 2 8 8587.65 191.33 90.65 180.0
9 2 8 0.38 179.76 5.65 180.0
10 2 8 124.80 217.35 11.86 0.0
11 2 8 831.40 267.72 30.94 0.0
-8 3 8 1830.05 175.22 42.55 180.0
-7 3 8 7965.45 229.48 87.51 0.0
-6 3 8 932.48 59.75 30.10 180.0
-5 3 8 318.36 57.06 18.36 0.0
-4 3 8 18159.96 345.45 135.27 180.0
-3 3 8 20301.89 195.56 142.95 0.0
-2 3 8 475.98 35.21 21.22 180.0
-1 3 8 265.36 64.56 16.64 180.0
0 3 8 10394.72 228.48 100.26 180.0
1 3 8 1345.50 46.11 36.26 0.0
2 3 8 41672.17 149.89 200.80 0.0
3 3 8 2356.65 57.22 48.03 180.0
4 3 8 2483.29 79.63 49.34 180.0
5 3 8 14010.37 276.66 117.36 180.0
6 3 8 25709.60 438.33 160.11 0.0
7 3 8 4193.12 263.82 66.49 180.0
8 3 8 3126.81 130.91 55.12 0.0
9 3 8 9713.82 276.88 95.36 180.0
10 3 8 3360.03 228.14 56.98 0.0
11 3 8 204.53 261.13 10.54 180.0
-7 4 8 2056.43 85.47 45.98 180.0
-6 4 8 606.91 77.47 24.44 0.0
-5 4 8 29874.13 403.33 172.43 180.0
-4 4 8 1534.34 54.19 40.78 0.0
-3 4 8 295.32 41.90 17.56 180.0
-2 4 8 44478.95 887.40 213.88 0.0
-1 4 8 51174.11 287.79 228.42 180.0
0 4 8 182.50 40.09 12.47 0.0
1 4 8 1417.91 43.66 35.46 180.0
2 4 8 54889.39 882.07 226.93 0.0
3 4 8 111.77 32.61 6.84 180.0
4 4 8 8887.51 167.56 93.36 180.0
5 4 8 2556.99 74.70 50.40 0.0
6 4 8 307.26 84.79 18.15 0.0
7 4 8 16383.05 308.13 127.32 0.0
8 4 8 20889.34 381.05 142.65 180.0
9 4 8 137.12 144.85 7.91 0.0
10 4 8 157.36 207.70 14.24 180.0
11 4 8 1586.07 253.88 43.61 0.0
-6 5 8 186.15 77.82 14.82 180.0
-5 5 8 1261.07 62.85 38.03 180.0
-4 5 8 11227.08 140.78 106.76 180.0
-3 5 8 10103.96 100.34 101.10 0.0
-2 5 8 5893.37 83.90 78.25 180.0
-1 5 8 15633.58 140.23 125.15 0.0
0 5 8 39987.90 584.67 197.85 180.0
1 5 8 13595.17 97.97 114.95 0.0
2 5 8 12427.85 136.21 108.88 0.0
3 5 8 2020.64 67.50 43.07 0.0
4 5 8 9002.26 87.12 92.37 180.0
5 5 8 1231.47 53.82 35.84 180.0
6 5 8 14222.38 158.92 118.28 0.0
7 5 8 1035.24 225.05 32.90 0.0
8 5 8 112.29 115.03 12.74 0.0
9 5 8 15357.64 254.16 124.34 180.0
10 5 8 3647.09 231.11 60.22 0.0
11 5 8 41.66 254.95 11.57 180.0
-6 6 8 526.31 133.92 25.27 0.0
-5 6 8 2497.10 139.73 50.14 180.0
-4 6 8 846.35 56.50 30.58 180.0
-3 6 8 63.62 54.70 4.53 0.0
-2 6 8 1926.64 61.26 45.33 0.0
-1 6 8 32804.47 260.34 183.28 180.0
0 6 8 871.42 65.84 28.13 180.0
1 6 8 2498.17 40.24 48.71 180.0
2 6 8 21922.79 244.36 146.47 0.0
3 6 8 784.26 31.31 28.43 180.0
4 6 8 2442.11 48.97 48.94 180.0
5 6 8 3293.04 72.85 56.47 180.0
6 6 8 15239.42 176.11 122.49 0.0
7 6 8 6626.86 126.03 80.79 0.0
8 6 8 4541.30 145.09 66.39 180.0
9 6 8 316.64 136.12 15.46 180.0
10 6 8 109.25 209.04 14.18 0.0
11 6 8 4435.94 263.16 65.02 0.0
-6 7 8 910.37 148.07 30.74 0.0
-5 7 8 4339.93 144.52 66.12 180.0
-4 7 8 1069.95 243.51 33.80 180.0
-3 7 8 2428.95 103.98 50.57 0.0
-2 7 8 11.62 80.36 1.51 0.0
-1 7 8 1123.73 249.57 34.53 0.0
0 7 8 38906.53 707.23 195.21 180.0
1 7 8 3970.62 71.90 63.35 0.0
2 7 8 2526.65 52.48 49.72 180.0
3 7 8 4055.86 56.88 62.85 0.0
4 7 8 9300.66 130.86 93.82 180.0
5 7 8 520.52 68.27 22.60 0.0
6 7 8 1085.57 74.21 32.07 0.0
7 7 8 13777.29 171.76 115.34 0.0
8 7 8 1869.87 124.45 45.72 180.0
9 7 8 1673.10 142.39 42.58 180.0
10 7 8 209.20 211.77 16.48 0.0
-7 8 8 26311.30 945.04 164.65 0.0
-6 8 8 28.14 142.53 4.87 0.0
-5 8 8 186.57 136.63 18.82 180.0
-4 8 8 6512.20 166.03 80.62 180.0
-3 8 8 7542.37 164.96 87.77 0.0
-2 8 8 636.50 90.89 26.28 0.0
-1 8 8 2317.32 94.06 49.79 180.0
0 8 8 5742.44 205.91 73.52 180.0
1 8 8 73.14 48.10 7.14 180.0
2 8 8 7709.25 86.02 86.74 0.0
3 8 8 7367.27 85.68 86.55 180.0
4 8 8 1244.22 64.40 35.00 180.0
5 8 8 19122.76 264.55 136.42 180.0
6 8 8 19604.21 191.97 138.36 0.0
7 8 8 77.78 77.85 10.59 0.0
8 8 8 53.32 60.75 10.75 0.0
9 8 8 2530.09 150.96 53.32 180.0
10 8 8 748.69 193.85 26.67 0.0
11 8 8 3270.14 243.62 56.84 0.0
-7 9 8 276.91 260.90 18.37 0.0
-6 9 8 10391.96 238.42 101.62 0.0
-5 9 8 7116.48 309.05 85.69 180.0
-4 9 8 953.30 123.88 31.57 0.0
-3 9 8 404.29 116.91 20.73 180.0
-2 9 8 19484.79 248.81 138.71 0.0
-1 9 8 8968.74 169.64 92.36 180.0
0 9 8 9497.73 216.18 96.80 180.0
1 9 8 90.17 61.72 4.43 0.0
2 9 8 1642.28 51.18 41.69 180.0
3 9 8 5172.62 73.71 72.18 0.0
4 9 8 14322.35 113.65 119.43 180.0
5 9 8 3119.29 88.34 56.29 0.0
6 9 8 7077.27 118.14 81.76 180.0
7 9 8 15950.49 191.19 126.79 0.0
8 9 8 9996.85 164.26 101.15 180.0
9 9 8 741.40 126.29 30.36 0.0
10 9 8 654.96 199.29 28.41 180.0
11 9 8 8490.70 316.70 93.62 0.0
-6 10 8 0.00 140.72 4.31 0.0
-5 10 8 103.32 160.21 10.20 180.0
-4 10 8 15616.96 467.10 124.91 180.0
-3 10 8 26716.12 567.96 162.94 0.0
-2 10 8 2886.81 124.00 53.78 0.0
-1 10 8 7080.67 162.40 85.86 0.0
0 10 8 21428.54 252.29 145.01 180.0
1 10 8 1261.67 85.71 32.81 0.0
2 10 8 2764.09 112.62 50.75 0.0
3 10 8 424.06 43.50 19.22 0.0
4 10 8 7039.27 84.49 83.66 180.0
5 10 8 8836.96 142.94 93.24 180.0
6 10 8 10471.95 149.61 101.48 0.0
7 10 8 4769.20 167.82 70.38 180.0
8 10 8 2094.01 110.76 46.65 0.0
9 10 8 13450.14 248.55 116.00 180.0
10 10 8 2505.67 206.80 51.00 0.0
11 10 8 848.72 241.65 27.35 0.0
-6 11 8 2386.57 268.88 51.02 0.0
-5 11 8 2047.95 224.74 48.26 180.0
-4 11 8 92.15 162.59 7.69 180.0
-3 11 8 172.35 160.26 15.73 180.0
-2 11 8 40530.88 1727.85 199.97 0.0
-1 11 8 9684.39 664.32 100.12 180.0
0 11 8 1250.96 81.84 38.04 0.0
1 11 8 2714.55 115.30 51.56 180.0
2 11 8 20705.55 259.77 142.63 0.0
3 11 8 182.40 103.88 7.95 0.0
4 11 8 7664.12 113.48 87.22 180.0
5 11 8 8485.90 128.17 90.87 180.0
6 11 8 669.11 106.99 26.71 180.0
7 11 8 3617.09 229.40 59.01 0.0
8 11 8 3585.43 126.03 60.79 180.0
9 11 8 78.60 165.42 2.74 0.0
10 11 8 1285.40 197.68 36.89 180.0
11 11 8 3089.96 247.52 55.73 0.0
-5 12 8 1481.24 275.06 41.34 180.0
-4 12 8 4013.62 246.13 65.78 180.0
-3 12 8 3261.98 251.58 59.56 0.0
-2 12 8 6238.69 183.35 79.59 0.0
-1 12 8 3579.48 143.63 59.73 0.0
0 12 8 26755.24 481.24 162.62 180.0
1 12 8 180.48 90.47 13.03 0.0
2 12 8 7821.30 184.10 87.06 0.0
3 12 8 11615.57 214.15 106.91 0.0
4 12 8 8735.22 230.85 92.61 180.0
5 12 8 983.22 77.55 32.09 180.0
6 12 8 1392.35 87.29 38.16 0.0
7 12 8 392.31 98.81 23.17 0.0
8 12 8 139.76 117.06 10.83 180.0
9 12 8 8725.25 267.45 95.09 180.0
10 12 8 663.49 210.14 28.60 0.0
11 12 8 98.49 251.65 12.60 0.0
-4 13 8 2902.18 275.29 55.49 180.0
-3 13 8 31.77 338.83 6.29 0.0
-2 13 8 10485.52 336.06 100.82 0.0
-1 13 8 1205.45 135.83 39.94 180.0
0 13 8 1220.11 128.54 33.84 0.0
1 13 8 10549.20 252.23 101.94 180.0
2 13 8 31606.71 342.04 174.90 0.0
3 13 8 50.29 122.94 4.76 0.0
4 13 8 36.52 127.88 7.53 180.0
5 13 8 9450.18 148.11 96.46 180.0
6 13 8 8571.64 401.01 90.80 0.0
7 13 8 1463.98 106.87 38.96 0.0
8 13 8 51.91 120.79 4.82 180.0
9 13 8 5169.19 223.63 70.58 180.0
10 13 8 70.67 216.26 13.54 180.0
-4 14 8 625.55 284.25 24.43 180.0
-3 14 8 0.00 663.51 9.03 180.0
-2 14 8 1249.78 246.27 37.87 0.0
-1 14 8 355.50 230.08 19.59 0.0
0 14 8 16373.45 664.47 123.62 180.0
1 14 8 1120.32 134.75 32.04 0.0
2 14 8 5646.19 170.26 76.90 0.0
3 14 8 19467.73 288.62 138.58 0.0
4 14 8 11193.38 236.53 105.46 180.0
5 14 8 110.43 102.60 7.43 180.0
6 14 8 838.64 165.57 28.21 180.0
7 14 8 21807.36 380.68 145.11 0.0
8 14 8 2253.35 169.70 51.15 180.0
9 14 8 2852.63 193.61 52.66 180.0
10 14 8 169.79 218.77 10.39 180.0
11 14 8 274.75 257.41 17.07 0.0
-3 15 8 3060.32 281.96 53.46 0.0
-2 15 8 389.34 290.14 24.24 180.0
-1 15 8 204.60 250.62 16.88 0.0
0 15 8 4268.06 256.84 63.13 180.0
1 15 8 2777.23 150.99 49.33 180.0
2 15 8 10101.60 497.32 99.32 0.0
3 15 8 173.39 159.64 9.81 0.0
4 15 8 2048.60 150.70 48.13 0.0
5 15 8 11182.86 173.57 105.59 180.0
6 15 8 14346.33 343.13 119.67 0.0
7 15 8 157.35 200.30 4.54 180.0
10 15 8 678.59 235.96 25.54 0.0
11 15 8 0.00 248.73 12.57 0.0
-2 16 8 5321.60 300.98 66.44 0.0
-1 16 8 1299.14 279.00 35.47 180.0
0 16 8 645.88 261.61 20.85 180.0
1 16 8 1719.54 275.43 42.03 180.0
2 16 8 1015.64 165.23 35.09 0.0
3 16 8 884.77 187.36 29.53 0.0
4 16 8 4145.06 202.48 67.20 180.0
5 16 8 451.08 109.85 20.63 180.0
6 16 8 413.05 199.41 23.23 180.0
7 16 8 24419.65 530.09 156.27 0.0
-1 17 8 3098.74 300.91 53.57 0.0
0 17 8 14482.35 432.77 116.03 180.0
1 17 8 643.65 287.37 29.83 0.0
2 17 8 211.34 298.89 8.83 180.0
3 17 8 2155.30 183.57 47.37 0.0
4 17 8 1804.85 123.22 41.29 180.0
5 17 8 1735.57 119.67 42.54 180.0
6 17 8 1139.29 136.81 34.61 0.0
1 18 8 5174.37 301.38 66.59 180.0
2 18 8 917.79 328.84 28.00 0.0
3 18 8 104.69 326.46 8.81 0.0
4 18 8 18.80 119.72 2.05 0.0
5 18 8 3619.61 143.22 61.31 180.0
6 18 8 480.80 164.69 19.99 0.0
5 19 8 0.00 7.75 3.68 180.0
6 19 8 373.94 180.80 24.34 180.0
3 20 8 98.52 174.21 10.90 0.0
4 20 8 984.03 181.95 34.84 0.0
5 20 8 9266.96 281.20 97.01 180.0
6 20 8 1368.58 197.30 35.91 0.0
2 21 8 208.26 184.20 5.40 0.0
3 21 8 5568.65 247.39 77.95 0.0
4 21 8 3224.25 215.37 55.86 180.0
5 21 8 113.36 199.51 2.48 0.0
6 21 8 2594.72 197.90 48.33 180.0
1 22 8 1619.04 208.63 40.98 180.0
2 22 8 560.29 201.80 20.36 0.0
3 22 8 1645.41 202.31 43.45 0.0
4 22 8 105.69 204.07 8.96 0.0
5 22 8 3770.82 228.55 63.83 180.0
6 22 8 518.68 224.98 23.72 0.0
1 23 8 2730.50 235.86 53.05 180.0
2 23 8 2499.67 227.59 48.52 0.0
3 23 8 421.50 221.10 25.55 0.0
4 23 8 133.86 221.31 12.63 0.0
5 23 8 1117.99 228.53 36.95 180.0
6 23 8 559.10 229.45 22.96 180.0
-5 -16 9 726.92 214.71 23.19 0.0
-4 -16 9 4173.64 223.91 62.84 0.0
-3 -16 9 1925.79 199.89 44.42 180.0
-2 -16 9 424.91 205.10 18.17 180.0
-6 -15 9 136.03 212.04 10.62 180.0
-5 -15 9 1622.58 192.67 37.58 0.0
-4 -15 9 1632.58 197.26 41.82 0.0
-3 -15 9 49.16 191.39 12.16 180.0
-2 -15 9 3805.99 198.12 61.89 180.0
-7 -14 9 108.92 207.23 6.34 0.0
-6 -14 9 1050.05 202.99 32.26 180.0
-5 -14 9 1203.69 181.19 35.43 0.0
-4 -14 9 2000.84 181.87 42.70 0.0
-3 -14 9 963.49 172.26 29.51 180.0
-2 -14 9 376.87 169.95 22.27 180.0
-8 -13 9 1409.90 215.21 36.98 0.0
-7 -13 9 5907.47 248.17 73.35 180.0
-6 -13 9 9.47 172.64 13.37 0.0
-5 -13 9 40.12 173.62 7.17 180.0
-4 -13 9 9599.08 268.33 99.05 0.0
-3 -13 9 1979.60 162.36 43.29 180.0
-2 -13 9 325.94 158.78 20.23 180.0
-1 -13 9 304.74 159.09 15.00 0.0
-8 -12 9 1029.85 195.87 29.25 180.0
-7 -12 9 183.16 177.34 18.79 0.0
-6 -12 9 5505.72 224.08 76.45 180.0
-5 -12 9 2933.81 180.64 55.91 0.0
-4 -12 9 452.46 139.64 20.85 180.0
-3 -12 9 2062.00 133.34 46.61 0.0
-2 -12 9 5049.90 154.90 70.60 180.0
-9 -11 9 270.91 210.80 18.12 0.0
-8 -11 9 406.19 183.94 22.58 0.0
-7 -11 9 3864.58 203.04 62.69 180.0
-6 -11 9 487.83 150.24 24.24 180.0
-5 -11 9 120.86 140.15 6.61 180.0
-4 -11 9 2994.32 149.79 54.70 0.0
-3 -11 9 5612.51 150.34 74.04 180.0
-2 -11 9 136.49 108.74 8.46 0.0
-1 -11 9 2343.71 111.93 48.58 180.0
0 -11 9 7579.56 227.70 86.57 0.0
1 -11 9 633.60 200.31 26.22 0.0
-9 -10 9 891.41 192.25 30.34 0.0
-8 -10 9 212.84 172.56 15.30 0.0
-7 -10 9 482.28 151.29 26.24 180.0
-6 -10 9 5823.29 210.44 74.78 180.0
-5 -10 9 1185.07 136.39 36.96 0.0
-4 -10 9 396.21 137.14 20.06 180.0
-3 -10 9 2434.18 113.93 49.02 0.0
-2 -10 9 8821.99 156.47 91.80 180.0
-1 -10 9 1039.50 164.95 35.18 0.0
0 -10 9 1.39 181.37 0.10 0.0
1 -10 9 2107.93 190.48 44.40 0.0
2 -10 9 921.14 204.71 32.58 180.0
-9 -9 9 7088.40 244.72 84.24 0.0
-8 -9 9 1000.51 166.68 30.62 0.0
-7 -9 9 878.42 143.48 31.13 180.0
-6 -9 9 2583.55 136.76 53.92 180.0
-5 -9 9 334.16 110.45 19.49 0.0
-4 -9 9 1396.06 128.63 38.08 0.0
-3 -9 9 3261.35 107.71 56.49 180.0
-2 -9 9 1061.15 138.21 31.86 180.0
-1 -9 9 3781.00 107.36 61.31 180.0
0 -9 9 9654.73 148.49 96.29 0.0
1 -9 9 244.49 175.18 17.53 180.0
2 -9 9 429.58 173.87 23.73 180.0
3 -9 9 2836.38 173.82 56.18 180.0
-9 -8 9 25.13 174.37 2.21 0.0
-8 -8 9 7766.47 238.86 88.25 0.0
-7 -8 9 4192.17 185.65 66.70 180.0
-6 -8 9 731.24 107.48 30.26 180.0
-5 -8 9 95.05 102.85 8.21 0.0
-4 -8 9 2862.50 97.12 54.79 0.0
-3 -8 9 252.96 120.64 13.04 0.0
-2 -8 9 16354.37 183.50 125.85 180.0
-1 -8 9 149.51 79.96 10.00 0.0
0 -8 9 2861.39 101.08 54.94 180.0
1 -8 9 4337.42 165.50 67.95 0.0
2 -8 9 5102.81 354.89 72.14 180.0
3 -8 9 2194.66 156.53 44.95 0.0
4 -8 9 857.29 188.33 31.64 180.0
-9 -7 9 12638.99 289.15 105.75 0.0
-8 -7 9 975.60 145.68 26.43 0.0
-7 -7 9 233.14 117.42 14.60 0.0
-6 -7 9 9939.33 439.08 102.19 180.0
-5 -7 9 3429.49 121.06 59.53 0.0
-4 -7 9 2963.09 89.99 54.17 0.0
-3 -7 9 2104.39 78.25 45.12 0.0
-2 -7 9 13359.90 159.77 115.35 180.0
-1 -7 9 2703.77 87.43 53.21 180.0
0 -7 9 8246.29 141.00 88.35 0.0
1 -7 9 1837.88 121.15 45.38 180.0
2 -7 9 43.00 141.26 8.35 180.0
3 -7 9 14754.95 700.25 120.57 180.0
4 -7 9 10191.45 236.59 101.68 0.0
5 -7 9 611.22 193.57 26.50 180.0
-9 -6 9 0.00 1057.81 5.59 180.0
-8 -6 9 8358.50 231.71 90.77 0.0
-7 -6 9 3440.25 134.36 58.23 180.0
-6 -6 9 688.68 100.68 29.06 0.0
-5 -6 9 1336.67 93.81 39.96 180.0
-4 -6 9 31293.53 331.15 179.25 0.0
-3 -6 9 4121.92 140.00 63.79 180.0
-2 -6 9 2835.87 73.85 53.60 180.0
-1 -6 9 4230.74 120.06 66.10 180.0
0 -6 9 4091.12 144.03 67.16 0.0
1 -6 9 3481.03 267.94 59.04 0.0
2 -6 9 5804.18 169.27 77.69 180.0
3 -6 9 3659.46 216.09 61.39 180.0
4 -6 9 2640.36 172.48 52.84 180.0
5 -6 9 6409.01 242.71 81.15 0.0
-9 -5 9 951.89 155.63 29.11 0.0
-8 -5 9 283.66 138.83 21.46 0.0
-7 -5 9 0.00 72.63 1.23 180.0
-6 -5 9 6942.77 156.06 82.34 180.0
-5 -5 9 2101.61 107.56 48.07 0.0
-4 -5 9 8959.06 233.12 96.20 0.0
-3 -5 9 12431.18 181.96 110.96 0.0
-2 -5 9 24369.45 355.37 158.41 180.0
-1 -5 9 174.96 57.57 10.68 180.0
0 -5 9 5295.18 104.48 73.08 0.0
1 -5 9 5699.72 247.24 76.61 0.0
2 -5 9 3571.65 124.02 58.86 180.0
3 -5 9 9327.29 199.16 99.06 180.0
4 -5 9 3184.60 229.07 58.41 0.0
5 -5 9 36.43 106.63 10.78 180.0
6 -5 9 858.39 262.78 28.02 0.0
-9 -4 9 362.81 157.46 21.92 0.0
-8 -4 9 1406.96 131.94 35.70 0.0
-7 -4 9 380.62 209.02 22.86 180.0
-6 -4 9 412.47 88.45 21.37 180.0
-5 -4 9 1621.11 94.74 41.35 180.0
-4 -4 9 18370.03 174.53 134.98 0.0
-3 -4 9 1407.59 65.32 38.15 180.0
-2 -4 9 3175.59 94.75 57.62 0.0
-1 -4 9 8569.12 127.39 91.39 180.0
0 -4 9 24904.99 231.14 159.68 0.0
1 -4 9 2227.41 106.72 45.42 0.0
2 -4 9 4015.68 189.76 64.17 180.0
3 -4 9 16456.87 336.02 124.41 180.0
4 -4 9 335.71 125.40 18.62 0.0
5 -4 9 1881.03 145.29 45.90 0.0
6 -4 9 210.40 261.87 16.29 180.0
-8 -3 9 522.67 130.51 24.10 0.0
-7 -3 9 114.86 97.14 7.69 180.0
-6 -3 9 4305.63 123.70 64.47 180.0
-5 -3 9 805.17 68.53 31.17 0.0
-4 -3 9 4933.80 95.10 72.48 0.0
-3 -3 9 7224.09 104.79 84.46 0.0
-2 -3 9 24369.53 328.21 156.33 180.0
-1 -3 9 1385.90 50.64 38.43 0.0
0 -3 9 188.84 43.78 13.88 0.0
1 -3 9 36367.66 646.72 193.53 0.0
2 -3 9 9754.13 180.80 98.62 180.0
3 -3 9 5020.31 125.50 70.84 180.0
4 -3 9 257.36 74.18 14.67 180.0
5 -3 9 7543.71 173.07 85.00 0.0
6 -3 9 143.08 224.68 12.98 0.0
7 -3 9 9042.20 339.98 93.04 180.0
-8 -2 9 1499.77 114.84 37.18 180.0
-7 -2 9 155.25 95.66 9.62 0.0
-6 -2 9 8798.32 165.71 94.53 180.0
-5 -2 9 106.33 66.67 9.55 0.0
-4 -2 9 1751.88 67.35 42.50 0.0
-3 -2 9 177.22 51.13 13.68 180.0
-2 -2 9 1348.04 55.04 38.08 0.0
-1 -2 9 16417.11 168.42 129.18 180.0
0 -2 9 24339.82 142.59 156.30 0.0
1 -2 9 162.06 84.87 5.79 180.0
2 -2 9 3851.43 95.25 63.42 0.0
3 -2 9 10284.28 129.53 101.27 180.0
4 -2 9 13090.74 185.22 114.37 0.0
5 -2 9 289.43 91.54 16.38 0.0
6 -2 9 3677.88 128.54 59.07 0.0
7 -2 9 12119.49 366.69 108.34 180.0
-8 -1 9 11571.78 214.15 105.41 0.0
-7 -1 9 1805.41 108.57 43.69 180.0
-6 -1 9 2770.48 174.28 53.28 180.0
-5 -1 9 5617.25 190.87 77.33 180.0
-4 -1 9 1162.78 63.07 34.29 0.0
-3 -1 9 63.04 50.96 4.95 0.0
-2 -1 9 4564.76 92.69 66.72 180.0
-1 -1 9 142.31 41.06 10.15 0.0
0 -1 9 294.36 40.20 14.02 0.0
1 -1 9 30644.50 257.86 174.81 0.0
2 -1 9 7227.16 103.67 85.32 180.0
3 -1 9 1264.07 90.67 35.25 0.0
4 -1 9 10885.97 132.51 105.38 180.0
5 -1 9 44587.80 444.62 211.15 0.0
6 -1 9 2526.86 148.57 50.26 180.0
7 -1 9 151.38 122.30 11.31 180.0
8 -1 9 5648.83 215.32 74.91 180.0
-8 0 9 59.40 100.16 5.16 0.0
-7 0 9 995.64 100.39 34.22 0.0
-6 0 9 13539.59 186.90 113.98 180.0
-5 0 9 4845.02 96.13 72.38 0.0
-4 0 9 822.42 71.09 29.52 180.0
-3 0 9 8749.33 227.77 92.85 0.0
-2 0 9 19279.26 141.94 141.47 180.0
-1 0 9 971.76 41.11 32.51 180.0
0 0 9 1166.73 116.78 33.26 0.0
1 0 9 1880.32 57.34 41.07 0.0
2 0 9 1022.85 54.35 33.30 0.0
3 0 9 3409.47 102.89 58.00 180.0
4 0 9 1891.47 85.51 45.10 0.0
5 0 9 118.36 89.54 8.62 180.0
6 0 9 8720.46 168.64 95.25 0.0
7 0 9 10787.88 201.26 100.35 180.0
8 0 9 342.49 176.41 16.66 0.0
-8 1 9 12639.28 584.64 112.43 0.0
-7 1 9 136.39 96.84 10.51 180.0
-6 1 9 5735.31 111.86 75.76 180.0
-5 1 9 8713.40 122.36 94.78 180.0
-4 1 9 11075.75 276.09 105.40 0.0
-3 1 9 27.01 51.26 4.08 180.0
-2 1 9 89.44 44.29 11.93 0.0
-1 1 9 21022.00 152.00 146.90 180.0
0 1 9 982.47 38.23 31.34 0.0
1 1 9 1252.34 48.53 35.22 0.0
2 1 9 819.03 50.45 28.17 180.0
3 1 9 2703.41 59.10 51.60 180.0
4 1 9 2826.79 73.39 53.48 180.0
5 1 9 24688.48 561.93 158.47 0.0
6 1 9 628.37 95.29 24.03 180.0
7 1 9 1094.24 113.25 33.14 0.0
8 1 9 8346.15 194.18 89.99 180.0
9 1 9 4771.44 223.47 67.56 0.0
10 1 9 873.78 233.50 27.92 0.0
-8 2 9 4711.81 243.74 68.70 0.0
-7 2 9 295.23 99.48 18.75 0.0
-6 2 9 9656.51 218.07 97.82 180.0
-5 2 9 76.49 66.39 7.87 180.0
-4 2 9 0.00 20.12 1.99 180.0
-3 2 9 21769.88 159.72 149.79 0.0
-2 2 9 42671.23 232.28 211.57 180.0
-1 2 9 422.17 36.39 18.63 0.0
0 2 9 1797.38 54.58 41.05 180.0
1 2 9 6607.20 80.70 79.98 0.0
2 2 9 828.11 46.36 27.13 180.0
3 2 9 2397.02 62.08 49.03 180.0
4 2 9 278.95 55.55 17.92 180.0
5 2 9 2191.37 112.23 45.99 0.0
6 2 9 4028.19 178.73 62.78 0.0
7 2 9 2384.10 185.37 48.71 180.0
8 2 9 759.02 132.02 27.26 0.0
10 2 9 3083.95 227.67 54.01 0.0
11 2 9 1387.90 272.61 36.15 180.0
-8 3 9 2838.51 234.10 52.61 0.0
-7 3 9 69.83 114.96 6.60 0.0
-6 3 9 723.81 107.81 26.82 180.0
-5 3 9 6225.95 152.95 80.64 180.0
-4 3 9 32706.93 562.36 184.13 0.0
-3 3 9 246.01 53.24 13.90 0.0
-2 3 9 1240.36 77.65 38.34 0.0
-1 3 9 81497.65 213.94 280.81 180.0
0 3 9 10808.88 99.51 104.32 0.0
1 3 9 343.89 37.39 16.34 0.0
2 3 9 9898.19 75.61 98.41 0.0
3 3 9 30456.10 208.01 172.21 180.0
4 3 9 320.15 60.75 19.73 0.0
5 3 9 902.42 94.60 30.49 0.0
6 3 9 403.71 118.92 20.03 0.0
7 3 9 0.00 80.22 4.19 180.0
8 3 9 7200.52 176.25 83.67 180.0
9 3 9 4241.09 218.08 67.16 0.0
10 3 9 718.58 218.94 24.66 0.0
-7 4 9 339.18 104.48 20.40 180.0
-6 4 9 1227.04 79.77 38.38 180.0
-5 4 9 2900.81 83.78 54.48 180.0
-4 4 9 7155.70 109.73 85.48 0.0
-3 4 9 12655.16 201.61 113.90 0.0
-2 4 9 19038.47 354.63 140.78 180.0
-1 4 9 934.39 37.99 33.51 0.0
0 4 9 6458.85 104.54 82.17 180.0
1 4 9 43626.53 261.82 205.07 0.0
2 4 9 12631.51 143.19 111.93 180.0
3 4 9 4760.07 57.51 67.73 180.0
4 4 9 10514.08 98.92 101.59 180.0
5 4 9 13812.41 173.64 116.42 0.0
6 4 9 15.15 91.10 1.10 180.0
7 4 9 534.12 99.45 25.27 180.0
8 4 9 1356.52 123.12 36.21 180.0
9 4 9 103.48 168.40 4.91 0.0
10 4 9 2050.04 210.72 47.04 0.0
11 4 9 706.17 262.03 27.44 180.0
-7 5 9 3163.52 145.68 55.45 0.0
-6 5 9 3015.94 110.21 56.68 180.0
-5 5 9 478.76 70.92 23.53 180.0
-4 5 9 2091.94 85.28 47.27 0.0
-3 5 9 6349.56 127.95 79.57 0.0
-2 5 9 232.89 46.53 14.64 180.0
-1 5 9 31604.06 148.23 181.08 180.0
0 5 9 8068.91 149.72 88.72 0.0
1 5 9 4660.18 71.24 67.24 0.0
2 5 9 22341.31 171.10 148.96 0.0
3 5 9 50527.96 248.54 221.76 180.0
4 5 9 1465.57 60.79 37.99 0.0
5 5 9 3788.93 69.99 61.46 180.0
6 5 9 21324.40 228.86 146.84 0.0
7 5 9 10290.56 337.54 102.13 180.0
8 5 9 134.77 134.30 12.76 180.0
9 5 9 184.51 166.97 6.31 0.0
10 5 9 2186.22 209.45 46.47 0.0
-6 6 9 156.44 82.05 14.78 180.0
-5 6 9 4126.66 130.76 63.74 180.0
-4 6 9 17678.66 236.95 131.26 0.0
-3 6 9 138.51 59.44 12.38 180.0
-2 6 9 62.10 50.77 9.19 0.0
-1 6 9 13033.85 288.04 114.41 180.0
0 6 9 63.25 49.59 5.82 0.0
1 6 9 16080.84 128.22 126.41 0.0
2 6 9 329.41 31.27 16.26 180.0
3 6 9 6588.71 60.12 79.04 180.0
4 6 9 7921.60 80.36 88.85 180.0
5 6 9 22459.45 218.20 148.57 0.0
6 6 9 18.14 58.29 1.53 180.0
7 6 9 147.14 70.66 9.79 180.0
8 6 9 10180.43 272.53 102.05 180.0
9 6 9 1059.08 145.45 34.76 0.0
10 6 9 262.55 210.74 22.11 0.0
11 6 9 176.53 247.07 9.64 0.0
-6 7 9 5848.98 269.72 77.68 180.0
-5 7 9 85.19 124.41 9.78 0.0
-4 7 9 1747.42 110.75 43.23 180.0
-3 7 9 11207.96 187.69 108.54 0.0
-2 7 9 4254.14 314.80 66.31 180.0
-1 7 9 246.53 84.35 16.00 180.0
0 7 9 855.31 53.41 28.79 180.0
1 7 9 20134.64 147.99 140.51 0.0
2 7 9 9.14 33.69 5.61 0.0
3 7 9 10433.74 82.92 101.85 180.0
4 7 9 2289.56 50.91 46.84 180.0
5 7 9 68.38 49.00 5.62 0.0
6 7 9 37117.74 346.02 188.83 0.0
7 7 9 12895.25 168.80 111.57 180.0
8 7 9 1051.59 115.08 32.35 180.0
9 7 9 1215.28 142.00 33.66 180.0
10 7 9 5070.86 259.53 68.74 0.0
11 7 9 0.00 210.39 3.20 180.0
-7 8 9 0.00 32.79 10.33 0.0
-6 8 9 714.05 160.68 28.78 180.0
-5 8 9 3426.03 145.94 59.35 180.0
-4 8 9 10829.28 235.88 104.99 0.0
-3 8 9 1187.88 108.71 38.18 180.0
-2 8 9 5352.52 469.59 72.06 0.0
-1 8 9 28715.82 782.49 167.61 180.0
0 8 9 5621.92 206.44 74.34 0.0
1 8 9 5314.43 86.91 72.84 0.0
2 8 9 2993.89 51.18 52.49 0.0
3 8 9 3736.23 77.77 60.07 180.0
4 8 9 4785.04 90.83 68.25 180.0
5 8 9 8903.60 129.53 94.02 0.0
6 8 9 41.95 55.20 4.68 180.0
7 8 9 72.52 86.17 7.00 0.0
8 8 9 10726.13 188.14 104.44 180.0
9 8 9 3536.19 158.96 59.46 0.0
10 8 9 406.68 205.84 28.95 0.0
11 8 9 802.11 237.71 30.93 0.0
-6 9 9 4256.15 343.99 64.19 180.0
-5 9 9 8.91 90.17 8.45 180.0
-4 9 9 3080.20 137.21 57.10 180.0
-3 9 9 33233.90 694.24 182.30 0.0
-2 9 9 13892.85 501.92 118.25 180.0
-1 9 9 5624.51 141.31 75.91 0.0
0 9 9 18544.26 225.37 135.65 180.0
1 9 9 17381.08 172.62 131.42 0.0
2 9 9 3264.52 53.81 56.07 180.0
3 9 9 34.56 52.62 5.00 180.0
4 9 9 12137.95 178.04 110.62 180.0
5 9 9 7591.64 162.86 85.71 0.0
6 9 9 6717.75 126.01 82.06 0.0
7 9 9 3400.54 109.02 60.23 180.0
8 9 9 773.84 133.75 30.06 180.0
9 9 9 2079.61 171.94 47.55 180.0
10 9 9 8675.52 296.80 95.20 0.0
11 9 9 11.56 298.60 8.77 180.0
-6 10 9 2275.65 190.00 51.02 180.0
-5 10 9 1325.12 169.57 38.99 180.0
-4 10 9 1703.74 140.27 44.69 0.0
-3 10 9 1665.16 122.34 44.11 0.0
-2 10 9 3908.82 243.33 63.06 0.0
-1 10 9 32576.59 788.29 178.37 180.0
0 10 9 15251.15 219.02 121.50 0.0
1 10 9 41.69 82.13 4.17 180.0
2 10 9 5563.35 93.86 75.38 0.0
3 10 9 23297.90 185.19 151.87 180.0
4 10 9 118.24 50.13 9.27 180.0
5 10 9 318.97 75.95 19.09 0.0
6 10 9 4156.25 145.30 63.79 0.0
7 10 9 436.81 95.70 18.93 180.0
8 10 9 4280.56 128.40 66.12 180.0
9 10 9 1029.85 142.07 34.19 0.0
10 10 9 625.77 199.78 24.62 0.0
11 10 9 1654.93 246.25 43.05 0.0
-6 11 9 273.19 278.73 15.02 180.0
-5 11 9 5173.74 352.94 75.47 180.0
-4 11 9 533.51 160.32 25.99 0.0
-3 11 9 10224.00 221.29 100.62 0.0
-2 11 9 248.15 127.74 11.95 180.0
-1 11 9 1722.53 145.94 42.70 180.0
0 11 9 7862.54 138.10 87.37 180.0
1 11 9 12651.08 164.92 112.65 0.0
2 11 9 26.01 60.19 7.18 0.0
3 11 9 1063.61 65.68 35.08 0.0
4 11 9 16104.80 143.07 125.26 180.0
5 11 9 14128.37 272.63 119.96 0.0
6 11 9 2327.43 93.54 47.80 180.0
7 11 9 517.12 101.36 23.11 0.0
8 11 9 3858.67 149.45 64.84 180.0
9 11 9 157.49 173.74 5.93 0.0
10 11 9 1926.94 210.46 44.10 0.0
11 11 9 0.00 440.75 4.05 0.0
-5 12 9 2887.51 279.37 57.41 180.0
-4 12 9 294.82 186.23 19.50 180.0
-3 12 9 15846.66 486.40 121.68 0.0
-2 12 9 519.96 148.65 21.31 180.0
-1 12 9 5101.38 267.75 74.34 180.0
0 12 9 227.75 93.84 14.96 180.0
1 12 9 5141.53 119.58 73.33 0.0
2 12 9 7780.71 139.02 87.10 0.0
3 12 9 8617.54 197.47 96.50 180.0
4 12 9 433.50 132.37 23.28 0.0
5 12 9 9.09 90.61 2.25 0.0
6 12 9 9247.57 249.30 96.77 0.0
7 12 9 5036.08 152.88 71.91 180.0
8 12 9 1060.03 118.92 33.64 180.0
9 12 9 828.51 179.79 29.33 180.0
10 12 9 1737.92 209.45 44.40 0.0
11 12 9 0.00 161.87 7.12 180.0
-4 13 9 4007.50 262.29 65.03 0.0
-3 13 9 0.00 145.17 9.33 180.0
-2 13 9 4204.53 169.68 64.34 0.0
-1 13 9 12434.10 226.11 108.07 180.0
0 13 9 0.06 37.04 0.12 180.0
1 13 9 6410.62 137.60 82.16 0.0
2 13 9 10591.48 163.60 102.30 0.0
3 13 9 2648.32 135.20 51.74 180.0
4 13 9 8107.79 201.22 88.05 180.0
5 13 9 1886.49 143.63 46.39 0.0
6 13 9 262.40 96.13 14.91 180.0
7 13 9 2700.65 131.05 51.53 0.0
8 13 9 7669.52 228.51 88.53 180.0
9 13 9 585.73 185.97 25.69 0.0
10 13 9 20.93 216.23 2.38 0.0
11 13 9 634.60 258.44 26.53 0.0
-4 14 9 2484.27 278.16 51.65 180.0
-3 14 9 15757.65 435.30 122.01 0.0
-2 14 9 5382.74 274.53 68.52 180.0
-1 14 9 157.85 248.56 13.92 180.0
0 14 9 10050.65 355.84 96.10 180.0
1 14 9 9066.10 680.50 93.08 0.0
2 14 9 4494.28 161.75 67.48 0.0
3 14 9 2884.33 142.33 55.49 180.0
4 14 9 597.74 155.02 29.05 180.0
5 14 9 332.99 151.26 22.70 180.0
6 14 9 19042.75 542.08 138.02 0.0
7 14 9 4556.13 603.59 63.42 180.0
9 14 9 1892.54 185.60 43.24 180.0
10 14 9 4746.77 238.07 70.95 0.0
11 14 9 492.60 256.20 25.61 180.0
-3 15 9 4490.25 286.40 64.94 180.0
-2 15 9 9528.56 353.80 94.82 0.0
-1 15 9 20587.38 481.81 139.41 180.0
0 15 9 525.78 236.45 27.30 0.0
1 15 9 363.34 155.04 17.91 180.0
2 15 9 12966.82 252.06 113.54 0.0
3 15 9 4514.14 170.58 67.70 180.0
4 15 9 168.88 162.97 18.21 180.0
5 15 9 359.59 103.74 16.92 0.0
6 15 9 5198.52 233.42 72.34 0.0
7 15 9 5469.64 204.76 74.51 0.0
10 15 9 0.00 93.98 10.31 180.0
-2 16 9 2649.12 299.86 53.24 180.0
-1 16 9 40.75 266.69 6.48 0.0
0 16 9 13407.59 410.78 110.90 180.0
1 16 9 11240.59 385.17 103.12 0.0
2 16 9 189.76 174.91 11.94 180.0
3 16 9 233.65 176.28 13.45 0.0
4 16 9 14020.63 347.28 117.12 180.0
5 16 9 850.40 112.03 29.98 0.0
6 16 9 7463.54 229.38 87.11 0.0
-1 17 9 5308.20 312.58 70.64 180.0
0 17 9 0.00 2036.92 7.52 180.0
1 17 9 624.50 308.81 23.58 180.0
2 17 9 973.11 190.36 32.28 0.0
3 17 9 1968.31 261.99 45.45 180.0
4 17 9 241.13 191.93 13.09 180.0
5 17 9 2085.37 122.77 45.62 180.0
1 18 9 1965.10 299.90 45.60 0.0
2 18 9 0.00 267.07 5.07 0.0
3 18 9 0.00 226.95 6.61 0.0
4 18 9 10186.84 234.67 99.80 180.0
5 18 9 1696.06 161.38 39.10 0.0
4 19 9 852.10 166.42 31.18 180.0
5 19 9 2087.20 173.05 46.65 180.0
6 19 9 3416.51 193.67 59.30 0.0
4 20 9 5181.43 230.60 76.23 180.0
5 20 9 1753.61 185.69 45.01 0.0
6 20 9 1102.07 192.21 34.52 180.0
3 21 9 408.67 199.45 23.49 0.0
4 21 9 1713.08 188.88 42.46 180.0
6 21 9 1009.53 205.92 32.43 0.0
2 22 9 8067.36 288.89 90.20 0.0
3 22 9 562.43 206.00 28.51 180.0
4 22 9 5.73 200.23 8.13 180.0
5 22 9 695.53 205.53 28.73 180.0
6 22 9 1084.33 221.34 36.55 0.0
1 23 9 981.38 233.07 32.28 0.0
2 23 9 1370.56 230.47 40.65 0.0
3 23 9 598.07 228.72 24.93 0.0
4 23 9 2884.35 222.86 54.89 180.0
5 23 9 89.23 230.07 10.93 0.0
6 23 9 392.46 237.90 21.38 0.0
-4 -16 10 233.86 220.39 3.68 180.0
-3 -16 10 1463.24 218.22 36.35 180.0
-4 -15 10 2027.88 203.18 42.36 180.0
-3 -15 10 643.60 201.98 27.02 180.0
-2 -15 10 0.00 116.03 2.72 0.0
-6 -14 10 3299.48 210.57 54.71 0.0
-5 -14 10 251.98 194.31 15.77 0.0
-4 -14 10 522.66 185.00 23.38 0.0
-3 -14 10 13004.69 306.14 112.55 180.0
-2 -14 10 424.73 184.53 23.63 0.0
-7 -13 10 0.00 60.98 6.99 180.0
-6 -13 10 105.51 194.73 1.74 180.0
-5 -13 10 5602.64 233.13 75.16 0.0
-4 -13 10 5016.39 217.83 70.79 180.0
-3 -13 10 0.00 115.27 8.95 180.0
-8 -12 10 0.00 122.51 13.14 180.0
-7 -12 10 1404.15 186.17 35.15 180.0
-6 -12 10 1511.01 176.39 39.50 0.0
-4 -12 10 1129.92 149.41 32.99 0.0
-3 -12 10 13625.41 292.69 114.97 180.0
-2 -12 10 3151.64 169.76 53.26 0.0
-9 -11 10 197.70 223.25 6.83 180.0
-8 -11 10 80.10 193.61 3.71 0.0
-7 -11 10 1316.30 180.00 38.70 180.0
-6 -11 10 605.68 159.55 27.60 0.0
-5 -11 10 1356.10 149.65 38.38 0.0
-4 -11 10 515.71 141.53 21.73 180.0
-3 -11 10 240.67 122.98 14.35 180.0
-2 -11 10 2343.38 192.11 46.61 180.0
-1 -11 10 8329.10 181.01 90.50 0.0
-9 -10 10 2295.42 207.42 48.29 0.0
-8 -10 10 997.38 180.79 28.88 180.0
-7 -10 10 124.25 166.39 11.25 180.0
-6 -10 10 123.01 149.07 15.59 180.0
-5 -10 10 2867.38 167.64 57.57 0.0
-4 -10 10 363.77 331.61 21.67 180.0
-3 -10 10 1063.08 107.72 32.57 180.0
-2 -10 10 24.14 69.34 5.36 180.0
-1 -10 10 1425.14 101.84 36.48 0.0
0 -10 10 4129.49 274.43 61.96 0.0
1 -10 10 6490.67 215.39 79.70 180.0
-9 -9 10 19.30 200.77 8.74 0.0
-8 -9 10 0.00 23.57 2.93 180.0
-7 -9 10 4416.59 202.44 64.75 180.0
-6 -9 10 2273.56 160.26 48.26 0.0
-5 -9 10 145.36 120.56 15.77 0.0
-4 -9 10 902.39 101.27 30.30 0.0
-3 -9 10 3826.57 119.63 61.57 180.0
-2 -9 10 347.00 97.02 18.44 180.0
-1 -9 10 3421.02 108.36 57.70 0.0
0 -9 10 96.84 175.28 7.24 0.0
1 -9 10 284.16 177.07 16.51 180.0
2 -9 10 2259.22 186.87 47.10 180.0
-10 -8 10 57.89 210.94 9.44 0.0
-9 -8 10 7265.67 246.49 82.78 0.0
-8 -8 10 2589.76 176.11 52.01 180.0
-7 -8 10 150.46 142.13 15.54 180.0
-6 -8 10 2676.40 138.27 54.16 180.0
-5 -8 10 9885.13 190.19 102.45 0.0
-4 -8 10 2976.82 107.47 53.28 180.0
-3 -8 10 828.01 87.40 29.23 0.0
-2 -8 10 7677.34 137.92 87.47 180.0
-1 -8 10 5782.35 123.63 74.82 0.0
0 -8 10 46.91 142.64 4.33 180.0
1 -8 10 587.22 157.03 21.37 180.0
2 -8 10 1069.19 167.49 33.84 180.0
3 -8 10 168.15 174.52 3.65 0.0
4 -8 10 9570.25 340.73 96.66 0.0
-9 -7 10 1591.59 178.98 41.15 0.0
-8 -7 10 95.69 155.09 6.43 180.0
-7 -7 10 5555.23 201.47 76.63 180.0
-6 -7 10 4281.18 142.01 64.32 0.0
-5 -7 10 98.40 98.26 5.46 0.0
-4 -7 10 7028.51 194.92 83.09 0.0
-3 -7 10 29404.89 242.86 170.80 180.0
-2 -7 10 4533.91 129.54 65.66 0.0
-1 -7 10 255.22 79.39 17.21 0.0
0 -7 10 3803.97 109.91 59.24 0.0
1 -7 10 2172.95 146.31 48.24 180.0
2 -7 10 1435.79 239.46 38.69 180.0
3 -7 10 153.53 165.69 10.92 0.0
4 -7 10 201.01 186.50 15.78 0.0
5 -7 10 459.65 280.75 24.46 0.0
-9 -6 10 1344.81 175.17 36.41 0.0
-8 -6 10 570.97 149.01 23.99 180.0
-7 -6 10 2710.09 159.26 53.16 180.0
-6 -6 10 349.60 103.90 18.69 180.0
-5 -6 10 13825.46 286.82 121.49 0.0
-4 -6 10 93.21 77.32 6.78 180.0
-3 -6 10 593.53 77.64 26.16 0.0
-2 -6 10 17861.21 312.33 134.64 180.0
-1 -6 10 15655.48 167.02 123.34 0.0
0 -6 10 1245.04 79.64 35.72 180.0
1 -6 10 1037.67 144.19 31.84 0.0
2 -6 10 9420.83 369.64 97.10 180.0
3 -6 10 1303.31 148.20 37.25 0.0
4 -6 10 0.24 64.65 1.40 0.0
5 -6 10 15.77 196.36 6.52 180.0
-9 -5 10 4213.72 198.31 64.49 0.0
-8 -5 10 947.25 143.71 31.00 180.0
-7 -5 10 3814.76 140.19 61.37 180.0
-6 -5 10 0.00 52.74 0.63 0.0
-5 -5 10 6887.36 147.93 85.55 0.0
-4 -5 10 4146.37 115.51 65.05 0.0
-3 -5 10 16074.92 263.28 126.40 180.0
-2 -5 10 1101.91 62.08 32.23 0.0
-1 -5 10 7.05 28.57 1.54 0.0
0 -5 10 11438.63 194.55 106.93 0.0
1 -5 10 8401.76 189.96 94.18 180.0
2 -5 10 546.17 121.01 22.56 180.0
3 -5 10 454.79 135.36 23.18 180.0
4 -5 10 9403.13 564.08 97.31 0.0
5 -5 10 944.06 176.99 28.60 180.0
-9 -4 10 503.23 164.43 22.30 180.0
-8 -4 10 196.71 142.36 21.86 0.0
-7 -4 10 3293.75 135.12 57.24 180.0
-6 -4 10 394.01 101.33 22.82 0.0
-5 -4 10 2365.36 89.02 48.34 0.0
-4 -4 10 2998.74 87.80 56.51 0.0
-3 -4 10 9411.89 180.71 96.26 180.0
-2 -4 10 3365.30 76.66 58.16 180.0
-1 -4 10 4044.90 77.40 63.87 0.0
0 -4 10 7709.83 186.23 90.43 0.0
1 -4 10 471.71 134.61 21.96 0.0
2 -4 10 13074.85 222.62 116.72 180.0
3 -4 10 1837.76 92.48 41.20 0.0
4 -4 10 69.30 139.24 7.72 180.0
5 -4 10 2894.10 155.50 52.43 0.0
6 -4 10 3961.58 279.50 58.81 180.0
-9 -3 10 2437.59 167.50 48.35 0.0
-8 -3 10 3068.53 163.92 53.33 180.0
-7 -3 10 1494.93 112.52 38.49 180.0
-6 -3 10 3991.61 124.62 62.68 180.0
-5 -3 10 13735.41 238.42 117.94 0.0
-4 -3 10 28.86 77.40 5.09 180.0
-3 -3 10 1242.06 110.66 33.81 180.0
-2 -3 10 2629.05 79.15 51.85 180.0
-1 -3 10 1547.83 55.37 38.75 0.0
0 -3 10 22167.32 278.40 150.24 0.0
1 -3 10 2341.81 111.01 53.31 180.0
2 -3 10 1522.86 94.52 39.67 180.0
3 -3 10 1519.56 76.46 37.63 180.0
4 -3 10 25048.07 328.61 155.32 0.0
5 -3 10 4082.28 304.26 62.11 180.0
6 -3 10 137.50 263.48 9.94 180.0
-9 -2 10 101.83 168.73 10.29 180.0
-8 -2 10 1974.05 141.13 45.30 0.0
-7 -2 10 9226.86 291.46 95.02 180.0
-6 -2 10 1565.99 97.43 38.76 0.0
-5 -2 10 4294.58 101.97 66.07 180.0
-4 -2 10 12025.06 305.12 110.81 0.0
-3 -2 10 15466.33 203.66 125.56 180.0
-2 -2 10 486.24 52.92 21.15 0.0
-1 -2 10 257.49 48.61 15.03 0.0
0 -2 10 21772.19 147.02 146.71 0.0
1 -2 10 162.97 93.73 10.86 0.0
2 -2 10 8804.79 243.74 94.70 180.0
3 -2 10 138.99 72.02 11.60 0.0
4 -2 10 287.67 76.72 15.90 0.0
5 -2 10 17157.08 221.39 128.74 0.0
6 -2 10 16979.12 237.02 128.98 180.0
7 -2 10 86.70 283.63 3.75 0.0
-8 -1 10 939.33 141.99 30.74 180.0
-7 -1 10 384.63 103.24 20.92 180.0
-6 -1 10 5904.35 141.37 78.26 180.0
-5 -1 10 17856.48 341.82 131.30 0.0
-4 -1 10 11846.04 160.04 111.46 180.0
-3 -1 10 3861.30 103.85 62.68 0.0
-2 -1 10 38857.16 213.05 195.79 180.0
-1 -1 10 11962.01 90.00 111.85 0.0
0 -1 10 3703.88 58.38 60.96 0.0
1 -1 10 0.25 64.39 0.17 180.0
2 -1 10 11309.20 131.51 105.52 180.0
3 -1 10 653.66 65.09 26.80 180.0
4 -1 10 23384.35 364.98 153.03 0.0
5 -1 10 71.78 93.06 5.62 180.0
6 -1 10 132.53 109.06 3.38 0.0
7 -1 10 11680.34 216.70 105.22 180.0
8 -1 10 12742.15 296.03 107.08 0.0
-8 0 10 231.03 138.64 10.61 0.0
-7 0 10 5590.37 146.02 74.88 180.0
-6 0 10 166.99 83.40 12.32 180.0
-5 0 10 295.83 68.39 15.61 180.0
-4 0 10 5119.19 121.00 72.54 0.0
-3 0 10 12210.51 156.15 112.69 180.0
-2 0 10 743.76 40.99 27.86 0.0
-1 0 10 8411.50 144.46 92.21 180.0
0 0 10 9288.91 138.64 96.93 0.0
1 0 10 5057.41 150.37 71.80 180.0
2 0 10 162.24 59.96 11.85 180.0
3 0 10 1064.45 61.91 32.83 180.0
4 0 10 14167.48 250.46 120.09 0.0
5 0 10 11696.06 180.57 107.07 0.0
6 0 10 7340.37 163.15 85.55 180.0
7 0 10 41.35 120.31 2.26 180.0
8 0 10 38.53 173.88 4.92 180.0
9 0 10 7695.15 268.39 82.21 0.0
-8 1 10 754.68 141.51 27.40 0.0
-7 1 10 3777.29 128.18 59.05 180.0
-6 1 10 648.75 82.61 26.20 180.0
-5 1 10 4364.63 145.79 66.64 0.0
-4 1 10 1.32 32.62 1.28 180.0
-3 1 10 215.47 51.37 12.79 180.0
-2 1 10 35192.26 161.79 189.02 180.0
-1 1 10 11785.59 113.51 111.48 0.0
0 1 10 29.93 38.20 1.21 0.0
1 1 10 2783.04 69.56 51.29 0.0
2 1 10 16561.32 193.17 129.15 180.0
3 1 10 764.95 59.16 27.00 0.0
4 1 10 910.59 64.81 31.75 0.0
5 1 10 7203.32 144.77 86.92 0.0
6 1 10 4467.75 134.26 67.14 180.0
7 1 10 1049.72 119.31 33.35 180.0
8 1 10 2041.19 167.58 43.98 0.0
9 1 10 2007.90 196.51 45.06 0.0
10 1 10 67.29 241.58 3.24 180.0
-8 2 10 158.50 125.15 12.34 180.0
-7 2 10 321.50 104.66 20.67 180.0
-6 2 10 1684.58 87.44 42.34 180.0
-5 2 10 9044.19 210.61 96.38 0.0
-4 2 10 2020.37 71.21 44.71 0.0
-3 2 10 2376.55 77.30 47.94 180.0
-2 2 10 5007.69 122.78 69.88 180.0
-1 2 10 732.06 35.65 28.76 180.0
0 2 10 459.34 38.42 19.46 0.0
1 2 10 1818.24 47.99 41.87 180.0
2 2 10 1858.49 68.99 41.78 180.0
3 2 10 5777.97 82.06 76.55 180.0
4 2 10 12779.75 284.90 111.53 0.0
5 2 10 976.02 87.35 31.11 180.0
6 2 10 25.99 99.54 1.79 180.0
7 2 10 1573.53 121.11 40.20 180.0
8 2 10 1036.94 133.78 30.92 0.0
9 2 10 6729.14 251.93 79.68 0.0
10 2 10 51.29 231.82 2.11 0.0
-8 3 10 6806.99 524.43 81.13 0.0
-7 3 10 8535.96 173.17 90.21 180.0
-6 3 10 63.84 82.34 10.92 0.0
-5 3 10 500.94 77.65 21.00 0.0
-4 3 10 25059.80 221.46 161.32 0.0
-3 3 10 5783.71 122.41 78.38 180.0
-2 3 10 8942.54 178.04 95.71 180.0
-1 3 10 2367.35 49.40 48.59 0.0
0 3 10 630.78 33.31 25.75 0.0
1 3 10 483.94 40.47 21.88 0.0
2 3 10 41582.52 203.93 199.33 180.0
3 3 10 1312.83 44.15 37.53 0.0
4 3 10 1584.45 91.27 41.11 180.0
5 3 10 15479.63 245.77 123.91 0.0
6 3 10 12471.63 192.31 111.64 180.0
7 3 10 213.02 110.05 16.43 0.0
8 3 10 114.33 129.07 12.49 180.0
9 3 10 7609.84 264.22 91.99 0.0
10 3 10 260.93 225.35 14.94 180.0
11 3 10 436.75 281.11 23.11 180.0
-7 4 10 263.86 108.66 12.24 0.0
-6 4 10 7624.14 165.79 85.87 180.0
-5 4 10 23290.01 310.90 150.90 0.0
-4 4 10 301.33 61.19 17.06 0.0
-3 4 10 1944.70 66.15 45.55 0.0
-2 4 10 22213.07 175.76 150.68 180.0
-1 4 10 2370.37 45.49 49.00 0.0
0 4 10 10214.47 79.71 100.95 0.0
1 4 10 139.11 40.36 12.09 0.0
2 4 10 3516.63 65.10 58.32 180.0
3 4 10 20483.28 170.43 141.74 180.0
4 4 10 13335.30 237.98 113.74 0.0
5 4 10 15238.16 272.50 124.84 180.0
6 4 10 4218.66 122.11 65.51 0.0
7 4 10 10559.00 331.76 101.39 180.0
8 4 10 3070.88 142.30 56.54 0.0
9 4 10 0.00 214.58 2.69 180.0
10 4 10 665.40 223.90 25.26 0.0
11 4 10 1331.00 257.76 37.70 180.0
-7 5 10 9843.43 184.41 95.33 180.0
-6 5 10 11.27 95.46 0.57 0.0
-5 5 10 464.13 73.28 21.81 180.0
-4 5 10 64025.66 434.82 252.46 0.0
-3 5 10 16856.04 169.15 132.09 180.0
-2 5 10 428.65 53.97 21.11 0.0
-1 5 10 7942.14 163.58 90.20 180.0
0 5 10 39139.09 356.94 197.35 0.0
1 5 10 174.20 36.94 13.22 0.0
2 5 10 15162.49 93.64 122.81 180.0
3 5 10 807.01 38.03 26.75 180.0
4 5 10 192.87 47.78 11.69 0.0
5 5 10 13102.32 132.84 114.51 0.0
6 5 10 21971.05 268.30 147.84 180.0
7 5 10 91.08 106.04 12.40 180.0
8 5 10 2035.35 129.07 44.38 180.0
9 5 10 7399.99 261.66 89.91 0.0
10 5 10 1182.31 213.83 33.11 180.0
11 5 10 149.39 265.20 11.51 0.0
-6 6 10 2976.73 102.80 54.37 180.0
-5 6 10 4905.48 125.34 69.93 0.0
-4 6 10 59.14 71.95 7.15 180.0
-3 6 10 4297.52 88.70 67.79 0.0
-2 6 10 17320.65 314.23 131.30 180.0
-1 6 10 7110.65 219.61 84.66 0.0
0 6 10 20851.20 181.77 144.26 0.0
1 6 10 6984.81 97.07 83.10 0.0
2 6 10 21126.83 125.08 143.43 180.0
3 6 10 1425.98 38.53 37.48 180.0
4 6 10 2810.69 57.01 53.11 0.0
5 6 10 425.99 53.56 19.75 0.0
6 6 10 291.85 61.06 15.87 0.0
7 6 10 18080.82 239.43 133.88 180.0
8 6 10 2738.76 220.61 52.62 0.0
9 6 10 727.48 170.13 26.41 180.0
10 6 10 701.38 209.99 26.33 0.0
11 6 10 3637.66 262.47 60.11 180.0
-6 7 10 3449.92 244.75 58.71 180.0
-5 7 10 78.67 191.65 13.09 0.0
-4 7 10 11354.63 171.87 107.43 0.0
-3 7 10 3743.25 89.06 61.32 180.0
-2 7 10 269.66 59.01 15.60 180.0
-1 7 10 7374.08 146.76 84.46 180.0
0 7 10 54871.55 351.03 229.81 0.0
1 7 10 3512.23 73.57 59.62 0.0
2 7 10 826.41 41.46 30.23 180.0
3 7 10 18296.37 126.42 133.42 180.0
4 7 10 13213.22 138.08 112.92 0.0
5 7 10 3151.14 68.59 55.11 0.0
6 7 10 1441.45 65.02 38.93 180.0
7 7 10 9021.98 115.57 93.71 180.0
8 7 10 0.00 170.40 0.35 0.0
9 7 10 1439.02 208.38 39.57 0.0
10 7 10 418.22 216.07 17.28 180.0
11 7 10 927.77 252.97 27.23 180.0
-7 8 10 3283.25 300.12 60.54 180.0
-6 8 10 762.21 266.87 29.35 180.0
-5 8 10 34.76 221.20 6.51 180.0
-4 8 10 1045.19 127.96 34.89 0.0
-3 8 10 163.49 108.70 10.42 0.0
-2 8 10 8205.40 219.43 92.73 180.0
-1 8 10 1523.68 248.04 37.79 0.0
0 8 10 2505.93 99.05 50.31 0.0
1 8 10 4547.46 96.68 66.04 0.0
2 8 10 11918.21 94.24 107.03 180.0
3 8 10 747.98 48.29 26.99 0.0
4 8 10 953.66 60.36 30.92 0.0
5 8 10 27632.92 172.04 165.83 0.0
6 8 10 3723.46 80.37 60.29 180.0
7 8 10 4237.54 109.35 65.62 180.0
8 8 10 9.22 73.11 7.92 180.0
9 8 10 1343.77 143.92 36.56 0.0
10 8 10 105.98 203.55 16.18 0.0
11 8 10 3658.42 253.83 63.71 180.0
-6 9 10 6937.40 312.08 85.41 180.0
-5 9 10 1555.27 154.53 42.24 0.0
-4 9 10 1790.81 195.60 45.21 180.0
-3 9 10 131.37 127.87 8.38 0.0
-2 9 10 9567.42 185.64 96.27 180.0
-1 9 10 1934.68 101.34 45.62 180.0
0 9 10 14999.08 225.84 120.62 0.0
1 9 10 258.52 46.52 16.24 180.0
2 9 10 373.19 43.18 20.14 0.0
3 9 10 22874.41 317.81 151.32 180.0
4 9 10 30918.27 278.76 173.42 0.0
5 9 10 1978.51 116.12 43.82 0.0
6 9 10 5486.90 120.93 72.25 0.0
7 9 10 13989.12 217.77 117.61 180.0
8 9 10 665.67 108.38 29.07 0.0
9 9 10 671.59 175.55 32.54 0.0
10 9 10 826.63 198.45 32.28 0.0
11 9 10 3454.75 260.19 58.90 180.0
-6 10 10 0.00 12659.83 4.99 0.0
-5 10 10 1581.46 172.28 40.86 180.0
-4 10 10 10060.92 262.16 101.25 0.0
-3 10 10 4952.22 166.97 69.59 180.0
-2 10 10 3385.98 179.38 61.15 180.0
-1 10 10 550.06 112.80 25.45 180.0
0 10 10 188.54 98.27 14.69 0.0
1 10 10 3262.85 95.61 56.90 0.0
2 10 10 3397.61 59.91 58.57 180.0
3 10 10 4302.34 96.69 67.37 0.0
4 10 10 3867.24 92.29 61.71 180.0
5 10 10 38163.58 346.71 193.86 0.0
6 10 10 16659.50 301.53 128.04 180.0
7 10 10 1298.82 101.49 36.57 0.0
8 10 10 3907.14 127.41 62.27 180.0
9 10 10 10877.78 294.77 105.81 0.0
10 10 10 0.00 104.23 4.16 0.0
-6 11 10 9898.34 343.42 102.39 180.0
-5 11 10 3425.87 184.03 61.74 0.0
-4 11 10 755.02 165.58 28.38 180.0
-3 11 10 9839.91 401.06 100.56 0.0
-2 11 10 22166.19 509.16 146.16 180.0
-1 11 10 998.70 124.00 33.67 0.0
0 11 10 445.93 121.03 17.76 180.0
1 11 10 2743.19 109.68 50.03 0.0
2 11 10 3102.85 94.96 54.38 180.0
3 11 10 8553.35 173.86 92.68 180.0
4 11 10 5612.09 126.50 74.56 0.0
5 11 10 182.57 84.73 11.74 180.0
6 11 10 7076.98 135.35 85.07 0.0
7 11 10 11005.76 249.85 105.91 180.0
8 11 10 764.66 114.80 27.10 0.0
10 11 10 5909.65 265.66 74.09 0.0
11 11 10 3738.58 258.87 62.23 180.0
-5 12 10 438.92 207.63 20.61 180.0
-4 12 10 13036.86 271.48 112.17 0.0
-3 12 10 5669.33 256.63 75.12 180.0
-2 12 10 382.52 142.67 19.07 180.0
-1 12 10 4772.48 321.30 66.74 180.0
0 12 10 3263.54 116.72 55.72 0.0
1 12 10 178.80 92.40 9.04 180.0
2 12 10 2258.45 94.76 47.97 180.0
3 12 10 5247.82 164.06 75.33 180.0
4 12 10 7.61 43.24 3.66 180.0
5 12 10 3837.99 117.11 65.33 0.0
6 12 10 1595.19 94.59 40.27 180.0
7 12 10 539.49 107.33 23.60 0.0
8 12 10 1062.72 122.65 35.18 180.0
9 12 10 10511.72 291.97 100.73 0.0
11 12 10 28.43 1087.21 10.25 0.0
-4 13 10 5062.60 226.91 72.30 0.0
-3 13 10 7684.95 218.09 88.28 0.0
-2 13 10 13241.71 541.53 115.07 180.0
-1 13 10 128.51 112.04 8.80 180.0
0 13 10 193.31 111.05 16.16 180.0
1 13 10 9015.09 235.73 93.64 0.0
2 13 10 5393.37 172.24 73.89 180.0
3 13 10 883.17 152.70 28.76 180.0
4 13 10 1056.98 137.53 30.14 180.0
5 13 10 2143.23 154.31 49.40 0.0
6 13 10 160.77 165.55 10.96 0.0
7 13 10 2658.67 116.95 53.83 180.0
8 13 10 225.06 157.79 18.06 180.0
9 13 10 1934.03 192.44 44.99 0.0
10 13 10 1689.05 212.79 43.27 0.0
11 13 10 1059.45 265.33 33.91 180.0
-4 14 10 7605.26 323.48 86.44 0.0
-3 14 10 189.29 191.45 11.39 180.0
-2 14 10 0.83 89.11 0.63 180.0
-1 14 10 7102.11 207.77 85.50 180.0
0 14 10 12255.51 222.52 107.85 0.0
1 14 10 472.70 118.38 24.34 0.0
2 14 10 109.83 146.16 7.36 180.0
3 14 10 21026.07 310.58 141.63 180.0
4 14 10 4606.55 177.58 69.15 0.0
5 14 10 200.42 166.90 12.45 180.0
6 14 10 1227.24 177.44 40.79 0.0
7 14 10 5043.52 202.91 70.03 180.0
8 14 10 476.12 171.34 21.66 180.0
9 14 10 858.71 191.88 28.94 0.0
10 14 10 123.87 226.29 5.02 180.0
11 14 10 0.00 0.55 0.40 180.0
-3 15 10 218.55 301.52 11.02 0.0
-2 15 10 3109.77 260.93 55.15 180.0
-1 15 10 1291.40 249.18 41.76 180.0
0 15 10 368.67 166.66 19.80 0.0
1 15 10 16626.98 284.11 126.17 0.0
2 15 10 5111.76 291.18 72.36 180.0
3 15 10 0.00 89.65 3.03 0.0
4 15 10 8236.53 225.26 92.59 180.0
5 15 10 17570.28 566.44 129.94 0.0
6 15 10 1715.44 187.09 43.32 180.0
7 15 10 1108.36 313.72 37.58 180.0
9 15 10 1685.86 201.22 38.72 0.0
10 15 10 704.29 233.80 25.12 0.0
11 15 10 619.94 275.94 22.87 180.0
-2 16 10 2571.63 297.05 49.08 180.0
-1 16 10 1969.82 294.91 45.19 180.0
0 16 10 6429.90 309.72 80.21 0.0
1 16 10 845.30 176.38 32.74 0.0
2 16 10 457.48 172.41 24.85 0.0
3 16 10 19815.23 322.66 136.80 180.0
4 16 10 7079.25 351.99 82.69 0.0
5 16 10 225.78 111.59 17.69 180.0
6 16 10 8560.52 417.76 93.60 0.0
-1 17 10 4782.45 293.82 67.14 180.0
0 17 10 4710.03 288.95 66.50 0.0
1 17 10 2744.50 286.84 51.79 0.0
2 17 10 189.63 191.08 11.53 180.0
3 17 10 2342.05 187.34 49.88 180.0
4 17 10 3927.86 198.96 62.55 180.0
5 17 10 16502.28 222.58 127.15 0.0
1 18 10 4135.95 334.13 62.48 0.0
2 18 10 513.32 313.55 23.54 180.0
3 18 10 826.32 215.00 32.25 180.0
4 18 10 199.52 237.08 9.82 0.0
5 18 10 2481.83 167.68 50.10 0.0
5 19 10 3074.46 186.16 56.38 0.0
4 20 10 2850.29 196.68 54.77 180.0
5 20 10 5732.38 234.03 74.64 0.0
4 21 10 2254.11 191.91 48.79 0.0
5 21 10 555.05 201.72 19.46 180.0
3 22 10 95.33 213.42 7.76 180.0
4 22 10 2832.26 216.22 52.45 180.0
5 22 10 7939.01 280.59 90.11 0.0
6 22 10 785.85 221.21 24.94 180.0
2 23 10 526.43 232.88 23.29 0.0
3 23 10 1469.52 221.72 42.35 180.0
4 23 10 324.94 225.88 16.61 0.0
5 23 10 264.31 227.77 12.68 180.0
6 23 10 2805.68 231.06 57.39 0.0
-4 -15 11 106.34 220.94 20.15 180.0
-3 -15 11 1089.61 218.99 31.65 180.0
-6 -14 11 1718.04 217.94 39.26 0.0
-5 -14 11 30.22 207.11 7.60 180.0
-4 -14 11 6397.13 246.60 77.70 180.0
-3 -14 11 211.65 202.20 16.51 0.0
-7 -13 11 1549.63 215.93 40.95 0.0
-5 -13 11 55.59 188.89 5.63 0.0
-4 -13 11 2776.52 189.59 55.37 180.0
-3 -13 11 1035.41 187.26 29.54 180.0
-2 -13 11 2865.60 176.19 53.58 0.0
-7 -12 11 860.71 202.59 26.63 180.0
-6 -12 11 12932.25 325.04 112.11 0.0
-5 -12 11 777.35 188.38 30.78 180.0
-2 -12 11 2108.14 163.93 45.97 0.0
-8 -11 11 1139.96 217.78 34.48 180.0
-7 -11 11 2200.45 189.89 47.84 0.0
-6 -11 11 133.55 174.83 13.16 0.0
-5 -11 11 2049.02 173.14 43.17 0.0
-4 -11 11 8086.57 246.52 90.09 180.0
-3 -11 11 844.97 152.76 25.72 0.0
-2 -11 11 1705.06 150.44 43.29 0.0
-8 -10 11 368.11 197.44 21.09 180.0
-7 -10 11 397.98 178.80 15.83 180.0
-6 -10 11 9316.99 266.09 97.41 0.0
-5 -10 11 650.62 154.90 27.20 180.0
-4 -10 11 309.16 146.93 18.35 0.0
-3 -10 11 4578.56 330.53 64.99 180.0
-2 -10 11 8273.82 397.75 89.96 0.0
-1 -10 11 2056.29 117.49 45.52 0.0
-9 -9 11 141.54 214.39 13.19 180.0
-7 -9 11 105.64 168.62 12.13 0.0
-6 -9 11 0.00 249.93 7.53 0.0
-5 -9 11 879.43 133.77 30.88 0.0
-4 -9 11 2110.53 116.54 47.65 180.0
-3 -9 11 2046.30 116.01 45.86 0.0
-2 -9 11 927.06 102.88 30.99 0.0
-1 -9 11 5526.51 132.48 72.64 0.0
0 -9 11 2129.60 237.19 46.67 180.0
1 -9 11 562.94 205.27 25.56 180.0
-9 -8 11 36.54 197.04 4.83 0.0
-8 -8 11 3213.42 191.94 57.17 180.0
-7 -8 11 115.19 162.67 5.45 0.0
-6 -8 11 250.44 146.27 14.68 0.0
-5 -8 11 174.56 110.76 13.33 180.0
-4 -8 11 31.65 87.04 5.94 180.0
-3 -8 11 3842.89 118.56 63.76 180.0
-2 -8 11 9306.29 174.42 93.32 0.0
-1 -8 11 366.84 93.43 23.79 0.0
0 -8 11 207.26 182.07 15.16 0.0
1 -8 11 5275.05 364.91 72.17 180.0
2 -8 11 2032.83 186.71 46.34 0.0
3 -8 11 1327.41 265.35 42.81 0.0
-10 -7 11 2864.92 208.27 54.97 0.0
-9 -7 11 2910.39 188.54 55.09 180.0
-8 -7 11 1833.68 168.26 41.67 180.0
-7 -7 11 113.57 145.50 15.42 180.0
-6 -7 11 2454.16 136.83 50.78 0.0
-5 -7 11 113.56 164.70 7.06 0.0
-4 -7 11 1605.67 171.59 40.43 180.0
-3 -7 11 131.85 89.95 7.56 0.0
-2 -7 11 955.27 90.24 33.46 180.0
-1 -7 11 6775.63 129.59 81.90 0.0
0 -7 11 4467.55 172.86 67.40 180.0
1 -7 11 3488.72 307.52 61.92 0.0
2 -7 11 2825.06 226.17 51.01 180.0
3 -7 11 19602.09 318.98 138.09 0.0
4 -7 11 2286.35 260.58 49.07 180.0
-9 -6 11 1611.08 183.75 37.11 0.0
-8 -6 11 11077.36 275.18 102.03 180.0
-7 -6 11 1025.48 141.29 32.34 0.0
-6 -6 11 648.32 117.54 27.56 180.0
-5 -6 11 4259.54 132.75 68.03 0.0
-4 -6 11 8659.45 166.08 95.61 180.0
-3 -6 11 1874.51 79.91 42.64 180.0
-2 -6 11 1336.89 127.64 35.66 0.0
-1 -6 11 204.15 79.08 13.93 0.0
0 -6 11 1072.02 145.88 33.61 0.0
1 -6 11 8555.19 210.11 94.35 180.0
2 -6 11 3649.27 164.75 61.56 0.0
3 -6 11 119.41 169.98 6.65 180.0
4 -6 11 11727.67 252.51 105.04 0.0
5 -6 11 8116.55 309.00 89.50 180.0
-9 -5 11 1631.24 177.40 41.85 180.0
-8 -5 11 73.84 149.13 12.49 180.0
-7 -5 11 2275.54 153.51 45.88 180.0
-6 -5 11 9377.64 188.26 98.38 0.0
-5 -5 11 1962.19 103.00 45.79 180.0
-4 -5 11 2037.66 89.38 46.42 180.0
-3 -5 11 9375.06 350.52 97.16 180.0
-2 -5 11 1317.03 83.49 35.48 0.0
-1 -5 11 1593.09 81.09 39.77 0.0
0 -5 11 118.71 68.62 11.92 180.0
1 -5 11 40.83 129.93 4.35 180.0
2 -5 11 1008.93 143.84 32.45 180.0
3 -5 11 18323.63 672.13 135.30 0.0
4 -5 11 5704.19 324.83 75.81 180.0
5 -5 11 3651.07 251.82 56.07 0.0
-9 -4 11 139.96 172.88 11.63 0.0
-8 -4 11 4632.77 195.20 68.48 180.0
-7 -4 11 48.15 129.44 2.51 180.0
-6 -4 11 967.81 103.15 34.13 0.0
-5 -4 11 16522.96 260.17 126.06 0.0
-4 -4 11 14140.23 239.46 119.12 180.0
-3 -4 11 520.73 68.54 24.79 180.0
-2 -4 11 96.61 63.30 9.01 180.0
-1 -4 11 5716.83 115.85 74.08 0.0
0 -4 11 426.99 56.09 19.37 180.0
1 -4 11 7595.92 181.96 88.41 180.0
2 -4 11 223.31 81.86 13.24 180.0
3 -4 11 843.99 88.76 30.26 0.0
4 -4 11 2884.49 146.91 54.49 0.0
5 -4 11 5191.20 275.97 73.05 180.0
-9 -3 11 0.71 175.17 5.04 180.0
-8 -3 11 582.67 149.22 24.22 180.0
-7 -3 11 901.87 111.41 30.42 180.0
-6 -3 11 11258.12 192.02 106.84 0.0
-5 -3 11 164.82 86.17 10.90 180.0
-4 -3 11 26.58 44.43 6.85 180.0
-3 -3 11 19543.73 301.73 138.18 180.0
-2 -3 11 11767.91 147.93 108.86 0.0
-1 -3 11 2232.93 63.87 46.58 0.0
0 -3 11 279.27 49.08 18.95 180.0
1 -3 11 26177.91 440.64 165.12 180.0
2 -3 11 101.22 88.33 4.77 180.0
3 -3 11 847.96 139.44 28.22 0.0
4 -3 11 40.78 47.05 11.36 0.0
5 -3 11 7.22 68.66 1.71 180.0
6 -3 11 291.49 279.39 27.47 180.0
-9 -2 11 198.22 178.99 11.64 180.0
-8 -2 11 298.64 143.73 18.92 180.0
-7 -2 11 887.10 108.89 31.38 180.0
-6 -2 11 5044.88 138.84 73.79 0.0
-5 -2 11 6553.73 265.61 80.21 0.0
-4 -2 11 10121.83 283.00 101.59 180.0
-3 -2 11 798.84 99.04 28.88 180.0
-2 -2 11 3234.19 76.71 58.81 180.0
-1 -2 11 24789.75 225.74 157.05 0.0
0 -2 11 2206.76 66.05 46.95 180.0
1 -2 11 3996.94 121.65 63.88 180.0
2 -2 11 2573.74 174.48 49.97 180.0
3 -2 11 14123.63 162.12 118.30 0.0
4 -2 11 98.41 87.23 13.96 0.0
5 -2 11 2940.06 121.52 53.33 180.0
6 -2 11 1257.62 153.61 38.00 180.0
-9 -1 11 928.67 173.40 29.30 0.0
-8 -1 11 4311.21 184.79 62.85 180.0
-7 -1 11 0.00 108.96 1.02 180.0
-6 -1 11 2956.43 152.13 54.60 0.0
-5 -1 11 1223.86 80.87 36.91 0.0
-4 -1 11 1.49 45.46 0.98 180.0
-3 -1 11 11399.39 134.87 106.07 180.0
-2 -1 11 13666.64 126.41 121.56 0.0
-1 -1 11 730.82 44.73 26.70 0.0
0 -1 11 2297.94 79.61 49.27 0.0
1 -1 11 52126.20 533.24 230.04 180.0
2 -1 11 10621.51 134.79 104.91 0.0
3 -1 11 1047.38 136.01 32.71 180.0
4 -1 11 17228.45 215.41 130.52 0.0
5 -1 11 18158.89 750.67 133.87 180.0
6 -1 11 727.98 117.34 28.03 180.0
7 -1 11 55.69 137.51 10.18 0.0
-8 0 11 173.51 148.29 11.59 0.0
-7 0 11 3250.09 130.21 56.32 180.0
-6 0 11 6859.34 168.86 83.40 0.0
-5 0 11 221.07 78.19 14.99 180.0
-4 0 11 39.12 64.42 5.75 0.0
-3 0 11 4470.46 90.60 67.14 180.0
-2 0 11 101.35 41.70 6.64 0.0
-1 0 11 27757.92 148.05 166.90 0.0
0 0 11 1590.01 55.85 39.67 180.0
1 0 11 759.17 57.83 25.44 180.0
2 0 11 24403.83 313.55 157.62 180.0
3 0 11 24932.11 248.47 160.03 0.0
4 0 11 1194.38 78.26 36.08 180.0
5 0 11 138.59 97.31 13.27 0.0
6 0 11 12274.48 204.63 108.50 180.0
7 0 11 2428.82 270.61 48.50 0.0
8 0 11 1050.06 178.78 30.23 0.0
9 0 11 88.89 210.54 4.29 0.0
-8 1 11 8293.45 231.10 88.20 180.0
-7 1 11 966.20 110.56 29.49 0.0
-6 1 11 206.32 84.57 15.06 180.0
-5 1 11 11300.13 173.22 108.03 0.0
-4 1 11 7389.50 117.25 88.72 180.0
-3 1 11 715.59 74.69 25.61 180.0
-2 1 11 141.51 44.72 11.75 0.0
-1 1 11 6326.36 70.92 79.42 0.0
0 1 11 35.22 45.38 4.29 0.0
1 1 11 7333.89 102.97 85.05 180.0
2 1 11 2812.57 62.83 53.81 0.0
3 1 11 328.35 67.32 16.18 0.0
4 1 11 18806.99 282.02 137.69 0.0
5 1 11 29335.54 568.41 171.79 180.0
6 1 11 119.26 109.95 13.90 180.0
7 1 11 255.97 130.38 16.53 180.0
8 1 11 8651.58 262.76 90.85 0.0
9 1 11 703.55 206.48 26.37 180.0
10 1 11 1388.74 248.49 38.85 180.0
-8 2 11 691.12 150.21 27.62 180.0
-7 2 11 3822.17 135.11 62.39 180.0
-6 2 11 2017.84 95.75 44.29 0.0
-5 2 11 287.90 76.52 16.98 180.0
-4 2 11 4086.29 145.26 66.08 0.0
-3 2 11 9167.11 200.15 94.44 180.0
-2 2 11 1832.06 52.57 44.50 0.0
-1 2 11 2490.67 84.42 51.03 0.0
0 2 11 265.00 37.02 16.68 180.0
1 2 11 4304.26 80.51 65.53 180.0
2 2 11 6225.59 80.43 79.90 180.0
3 2 11 13679.46 197.94 116.35 0.0
4 2 11 238.79 88.07 16.47 0.0
5 2 11 787.07 186.10 28.61 0.0
6 2 11 12214.78 282.39 109.14 180.0
7 2 11 996.37 118.14 32.99 0.0
8 2 11 1011.73 162.64 33.61 0.0
9 2 11 1068.96 194.99 32.78 0.0
10 2 11 6669.52 279.53 78.49 180.0
-8 3 11 5995.79 207.32 72.82 180.0
-7 3 11 0.00 27.87 1.69 0.0
-6 3 11 0.14 41.74 0.18 0.0
-5 3 11 21621.16 209.36 146.95 0.0
-4 3 11 17100.50 168.14 130.40 180.0
-3 3 11 137.36 56.73 16.33 180.0
-2 3 11 2051.86 55.56 46.33 180.0
-1 3 11 20011.21 125.61 141.98 0.0
0 3 11 824.92 43.94 28.30 180.0
1 3 11 0.59 29.40 0.96 180.0
2 3 11 7384.98 75.99 84.29 180.0
3 3 11 6392.40 74.81 78.68 0.0
4 3 11 1999.27 68.01 45.90 0.0
5 3 11 6214.48 136.86 78.88 180.0
6 3 11 160.60 98.63 10.81 180.0
7 3 11 50.82 125.28 6.65 0.0
8 3 11 7307.76 775.10 83.10 0.0
9 3 11 364.75 199.89 18.17 180.0
10 3 11 1056.37 239.65 35.55 180.0
11 3 11 1109.86 272.83 36.26 180.0
-8 4 11 1914.85 151.74 45.04 180.0
-7 4 11 3184.38 133.23 58.00 180.0
-6 4 11 1392.00 92.30 37.89 0.0
-5 4 11 2312.50 88.53 48.28 0.0
-4 4 11 3935.71 94.16 64.52 0.0
-3 4 11 25859.41 225.52 160.07 180.0
-2 4 11 5698.97 107.96 75.66 0.0
-1 4 11 208.80 44.22 14.93 180.0
0 4 11 9388.13 83.65 96.67 0.0
1 4 11 10700.56 140.73 102.61 180.0
2 4 11 1104.79 43.17 34.72 0.0
3 4 11 332.58 40.29 16.91 0.0
4 4 11 1774.47 59.75 40.55 0.0
5 4 11 481.06 62.51 21.07 180.0
6 4 11 8380.80 163.94 91.35 180.0
7 4 11 477.94 114.03 24.65 0.0
8 4 11 862.81 136.86 30.58 0.0
9 4 11 1857.34 192.34 43.55 0.0
10 4 11 7478.55 293.42 84.89 180.0
11 4 11 404.29 273.24 22.92 0.0
-7 5 11 8089.40 597.86 87.44 180.0
-6 5 11 1394.31 96.01 37.94 0.0
-5 5 11 8949.56 139.08 93.73 0.0
-4 5 11 3960.28 94.98 63.23 180.0
-3 5 11 135.41 65.81 13.90 180.0
-2 5 11 3550.02 90.67 62.13 180.0
-1 5 11 37183.33 301.61 193.55 0.0
0 5 11 2753.95 54.40 53.38 180.0
1 5 11 610.81 37.42 23.88 180.0
2 5 11 29608.73 161.23 170.68 180.0
3 5 11 31616.28 191.11 175.11 0.0
4 5 11 2342.50 61.02 47.81 180.0
5 5 11 2094.87 63.66 46.03 0.0
6 5 11 5628.47 104.71 73.96 180.0
7 5 11 603.12 78.30 25.73 0.0
8 5 11 2813.95 142.05 53.59 0.0
9 5 11 1088.85 180.93 32.39 180.0
10 5 11 100.46 219.26 11.62 180.0
11 5 11 1819.78 256.32 44.28 180.0
-7 6 11 0.00 66.99 9.95 180.0
-6 6 11 73.91 92.93 4.85 0.0
-5 6 11 14061.05 170.96 115.96 0.0
-4 6 11 656.82 98.18 26.57 180.0
-3 6 11 13252.85 304.97 114.35 180.0
-2 6 11 161.66 61.11 9.79 0.0
-1 6 11 1528.04 60.67 38.95 0.0
0 6 11 23552.05 160.60 153.36 0.0
1 6 11 20643.17 220.95 140.71 180.0
2 6 11 1901.15 82.13 43.05 0.0
3 6 11 8169.67 82.57 90.20 180.0
4 6 11 21130.98 170.69 143.15 0.0
5 6 11 8436.09 128.95 90.23 180.0
6 6 11 5.80 70.99 0.82 0.0
7 6 11 678.65 77.98 28.38 180.0
8 6 11 3182.93 138.24 55.76 0.0
9 6 11 1.04 174.11 0.69 180.0
10 6 11 1740.87 212.10 40.07 180.0
11 6 11 198.50 270.61 7.30 0.0
-7 7 11 10702.87 366.49 107.87 180.0
-6 7 11 4654.94 250.08 67.57 0.0
-5 7 11 2.42 124.73 5.69 0.0
-4 7 11 1934.60 119.02 46.43 0.0
-3 7 11 16671.33 195.76 128.00 180.0
-2 7 11 98.53 63.41 9.69 180.0
-1 7 11 7085.51 339.30 85.27 0.0
0 7 11 4063.00 85.34 63.30 0.0
1 7 11 5790.52 94.61 75.51 180.0
2 7 11 9708.03 123.85 97.99 180.0
3 7 11 24019.88 201.73 151.78 0.0
4 7 11 398.12 54.63 19.42 0.0
5 7 11 2315.59 68.26 48.63 0.0
6 7 11 19586.84 145.25 139.28 180.0
7 7 11 547.69 78.45 19.95 0.0
8 7 11 264.67 129.42 16.72 0.0
9 7 11 206.20 177.08 17.46 0.0
10 7 11 1012.26 203.75 34.85 180.0
11 7 11 325.70 253.29 15.79 180.0
-6 8 11 1099.23 264.10 35.53 180.0
-5 8 11 3732.98 225.18 59.72 0.0
-4 8 11 5618.76 236.97 76.11 180.0
-3 8 11 281.92 116.45 16.78 180.0
-2 8 11 3858.27 125.73 63.32 180.0
-1 8 11 10435.72 182.72 102.00 0.0
0 8 11 4916.41 119.10 70.51 0.0
1 8 11 3318.82 64.51 55.41 180.0
2 8 11 444.71 44.42 20.25 180.0
3 8 11 1429.47 56.00 36.36 180.0
4 8 11 36403.90 260.79 189.49 0.0
5 8 11 2850.38 73.22 54.32 180.0
6 8 11 198.66 65.76 14.23 180.0
7 8 11 1619.42 76.66 39.97 180.0
8 8 11 4854.90 281.39 69.74 0.0
9 8 11 287.30 170.00 20.76 180.0
10 8 11 0.00 245.33 3.43 180.0
11 8 11 3169.58 246.74 54.71 180.0
-5 9 11 697.95 229.29 29.82 180.0
-4 9 11 6207.69 391.24 78.72 0.0
-3 9 11 26876.66 313.91 165.97 180.0
-2 9 11 77.99 109.63 11.31 0.0
-1 9 11 1076.58 105.36 33.76 0.0
0 9 11 13068.82 374.65 113.22 0.0
1 9 11 6837.40 84.72 82.17 180.0
2 9 11 3148.53 59.40 55.96 180.0
3 9 11 157.86 52.93 13.76 0.0
4 9 11 8631.77 101.95 90.07 0.0
5 9 11 960.98 60.38 29.99 0.0
6 9 11 18264.14 170.35 134.31 180.0
7 9 11 513.77 102.56 23.36 0.0
8 9 11 1384.78 126.61 40.69 0.0
9 9 11 4084.01 219.11 67.63 0.0
10 9 11 5221.47 262.29 72.29 180.0
-5 10 11 5845.22 279.62 76.37 0.0
-4 10 11 5667.27 174.68 75.79 180.0
-3 10 11 2996.17 139.70 55.14 0.0
-2 10 11 11618.77 1004.87 105.81 180.0
-1 10 11 9243.45 283.67 95.32 0.0
0 10 11 3711.52 159.35 62.81 180.0
1 10 11 47.52 100.78 5.73 0.0
2 10 11 21947.93 132.95 146.82 180.0
3 10 11 2786.05 89.27 52.23 0.0
4 10 11 11522.72 125.16 105.78 0.0
5 10 11 31.65 60.41 2.62 0.0
6 10 11 891.59 89.42 28.80 180.0
7 10 11 3855.46 138.40 61.81 180.0
8 10 11 8900.02 171.30 95.55 0.0
9 10 11 112.13 186.92 10.84 0.0
10 10 11 522.26 208.72 18.84 0.0
11 10 11 5909.10 290.16 74.41 180.0
-5 11 11 1158.95 186.82 40.11 0.0
-4 11 11 1419.78 173.92 42.94 0.0
-3 11 11 14747.17 264.90 121.53 180.0
-2 11 11 447.51 188.53 18.21 0.0
-1 11 11 416.91 125.06 22.98 180.0
0 11 11 6873.04 208.56 81.62 0.0
1 11 11 12859.44 172.74 111.71 180.0
2 11 11 117.99 64.10 8.07 180.0
3 11 11 4382.63 81.69 65.69 180.0
4 11 11 24620.68 266.46 156.26 0.0
5 11 11 225.07 63.81 14.04 180.0
6 11 11 2099.12 98.88 47.32 180.0
7 11 11 0.36 109.48 0.32 0.0
8 11 11 4572.10 137.44 66.65 0.0
9 11 11 5198.64 230.39 78.21 0.0
10 11 11 7833.05 288.08 87.83 180.0
11 11 11 135.27 259.20 7.13 180.0
-5 12 11 2329.84 283.29 54.69 0.0
-4 12 11 937.36 185.18 31.95 0.0
-3 12 11 977.37 157.90 35.52 180.0
-2 12 11 3606.60 244.95 61.02 180.0
-1 12 11 2982.03 161.99 56.90 0.0
0 12 11 1727.00 127.74 43.14 180.0
1 12 11 1263.49 162.73 37.35 0.0
2 12 11 24024.12 279.83 150.54 180.0
3 12 11 12589.71 181.86 110.21 0.0
4 12 11 1642.93 81.98 39.98 180.0
5 12 11 2605.04 95.69 52.03 0.0
6 12 11 9767.15 160.17 97.50 180.0
7 12 11 4.87 95.96 8.71 180.0
8 12 11 1154.83 136.82 35.89 0.0
9 12 11 3498.05 204.00 59.53 0.0
11 12 11 2079.17 266.49 46.89 180.0
-4 13 11 67.89 206.20 2.56 0.0
-3 13 11 340.05 186.29 18.35 180.0
-2 13 11 1240.09 309.87 38.53 180.0
-1 13 11 3083.73 150.81 54.47 0.0
0 13 11 2591.78 113.94 52.99 0.0
1 13 11 2984.82 136.07 53.82 180.0
2 13 11 4306.76 164.48 67.06 180.0
3 13 11 1691.21 146.85 43.21 180.0
4 13 11 9655.59 148.35 97.03 0.0
5 13 11 3683.26 212.21 61.57 180.0
6 13 11 617.97 102.74 24.69 180.0
7 13 11 4391.94 130.74 67.35 180.0
8 13 11 4195.96 194.58 66.22 0.0
9 13 11 952.65 189.17 32.39 0.0
10 13 11 244.61 232.40 17.92 180.0
11 13 11 47.81 265.50 8.10 180.0
-3 14 11 7160.10 403.41 84.09 180.0
-2 14 11 0.00 37.80 5.02 180.0
-1 14 11 982.73 131.13 36.22 0.0
0 14 11 6243.65 151.10 80.86 0.0
1 14 11 217.38 117.94 12.76 180.0
2 14 11 7085.61 200.89 83.93 180.0
3 14 11 2512.73 155.29 51.42 0.0
4 14 11 3398.96 394.54 58.12 180.0
5 14 11 1672.99 171.07 41.63 0.0
6 14 11 9612.31 354.24 101.35 180.0
7 14 11 933.41 158.92 28.92 0.0
8 14 11 0.00 94.22 3.95 0.0
9 14 11 2170.81 204.57 47.54 0.0
11 14 11 140.42 254.96 14.69 180.0
-3 15 11 661.30 301.55 26.26 0.0
-2 15 11 8657.95 743.86 91.69 180.0
-1 15 11 5416.02 267.84 77.09 0.0
0 15 11 4749.34 201.37 68.67 0.0
1 15 11 103.74 254.13 1.96 180.0
2 15 11 4565.22 331.29 71.17 180.0
3 15 11 220.08 161.34 15.42 180.0
4 15 11 9821.40 241.54 96.91 0.0
5 15 11 1464.91 188.03 40.85 180.0
6 15 11 799.04 192.91 25.03 180.0
9 15 11 511.59 211.11 22.61 180.0
-2 16 11 1190.36 295.57 31.40 0.0
-1 16 11 44.45 295.20 4.81 180.0
0 16 11 27195.37 570.93 157.35 0.0
1 16 11 4098.89 177.06 64.72 180.0
2 16 11 379.90 173.24 19.96 180.0
3 16 11 550.12 186.00 22.72 180.0
4 16 11 2865.53 183.96 53.61 0.0
5 16 11 2718.91 476.94 51.66 0.0
6 16 11 6775.90 230.35 83.75 180.0
0 17 11 3143.25 312.06 54.69 0.0
1 17 11 3136.87 312.64 56.12 0.0
2 17 11 9443.83 280.31 92.60 180.0
3 17 11 1397.05 224.41 36.02 0.0
4 17 11 2660.28 201.01 51.74 0.0
5 17 11 2244.87 214.43 49.94 0.0
2 18 11 13.40 170.89 6.39 0.0
3 18 11 4095.24 280.94 63.74 180.0
4 18 11 23641.69 511.80 151.43 0.0
5 18 11 0.00 167.25 1.89 0.0
5 19 11 8224.77 252.35 92.00 0.0
5 20 11 177.66 192.21 14.50 180.0
4 21 11 124.15 195.46 8.11 180.0
5 21 11 4830.03 229.72 68.62 0.0
4 22 11 179.97 210.93 10.73 0.0
5 22 11 529.68 214.51 16.09 180.0
3 23 11 1594.38 221.07 40.79 180.0
5 23 11 86.96 233.59 9.16 0.0
-4 -14 12 1099.17 208.83 32.74 180.0
-3 -14 12 1083.47 213.11 33.40 0.0
-6 -13 12 1995.59 216.26 42.12 0.0
-5 -13 12 5089.17 240.79 70.54 180.0
-4 -13 12 343.64 197.95 16.43 0.0
-3 -13 12 20.43 200.70 7.70 0.0
-7 -12 12 4530.59 237.89 62.43 0.0
-6 -12 12 857.27 202.26 29.56 180.0
-5 -12 12 96.00 191.80 11.64 180.0
-4 -12 12 2974.24 190.50 55.76 180.0
-3 -12 12 9228.63 262.13 94.96 0.0
-2 -12 12 91.60 172.71 4.15 180.0
-7 -11 12 1647.79 193.72 43.16 0.0
-6 -11 12 1570.09 184.05 37.53 0.0
-4 -11 12 471.21 172.05 22.34 0.0
-3 -11 12 272.99 162.53 22.86 180.0
-2 -11 12 9444.56 244.89 93.79 0.0
-8 -10 12 163.46 211.36 10.29 0.0
-7 -10 12 460.86 200.04 22.97 0.0
-6 -10 12 379.61 171.36 20.31 0.0
-5 -10 12 1136.06 157.18 34.23 180.0
-4 -10 12 713.06 161.38 28.31 180.0
-3 -10 12 6549.48 216.50 78.62 0.0
-2 -10 12 650.55 149.85 27.27 0.0
-8 -9 12 511.42 198.63 21.16 180.0
-7 -9 12 2402.25 186.38 47.76 0.0
-6 -9 12 98.98 165.14 12.83 180.0
-5 -9 12 357.42 154.45 21.04 180.0
-4 -9 12 244.27 143.04 16.51 180.0
-3 -9 12 388.57 122.20 19.17 0.0
-2 -9 12 8656.98 182.10 92.59 0.0
-1 -9 12 1418.44 283.60 40.33 180.0
-8 -8 12 160.62 186.41 22.69 0.0
-7 -8 12 19.65 569.64 5.46 0.0
-6 -8 12 1813.64 163.45 44.07 0.0
-5 -8 12 5696.26 206.01 76.02 180.0
-4 -8 12 598.93 133.36 27.16 180.0
-3 -8 12 73.49 101.42 7.54 0.0
-2 -8 12 3800.58 122.05 60.95 0.0
-1 -8 12 589.46 102.73 25.27 180.0
0 -8 12 4021.42 514.60 64.68 180.0
1 -8 12 2446.93 200.11 47.66 0.0
-9 -7 12 264.73 205.84 14.47 180.0
-8 -7 12 2830.25 192.23 51.57 180.0
-7 -7 12 3159.93 186.59 55.33 0.0
-6 -7 12 4182.80 188.65 65.30 180.0
-5 -7 12 1324.19 119.91 35.83 0.0
-4 -7 12 7008.06 173.29 82.94 180.0
-3 -7 12 4528.15 128.37 67.89 0.0
-2 -7 12 745.64 97.19 28.41 0.0
-1 -7 12 28.59 93.19 5.45 180.0
0 -7 12 2433.88 170.20 48.90 180.0
1 -7 12 0.00 233.58 3.70 180.0
2 -7 12 10521.35 363.00 100.41 0.0
3 -7 12 0.00 80.00 1.44 180.0
-8 -6 12 183.84 169.55 8.13 0.0
-7 -6 12 22.06 150.24 2.91 0.0
-6 -6 12 4782.81 188.70 68.45 0.0
-5 -6 12 12991.41 214.92 114.03 180.0
-4 -6 12 0.00 52.73 7.15 0.0
-3 -6 12 362.16 121.78 19.68 180.0
-2 -6 12 8013.68 141.74 89.85 0.0
-1 -6 12 2043.54 96.95 44.16 180.0
0 -6 12 163.77 156.91 11.47 180.0
1 -6 12 886.06 167.35 29.26 180.0
2 -6 12 4054.89 171.96 64.53 0.0
3 -6 12 775.34 173.81 25.75 0.0
4 -6 12 9189.88 322.23 98.48 180.0
-10 -5 12 172.77 215.46 8.80 0.0
-8 -5 12 173.31 160.85 14.99 180.0
-6 -5 12 20.66 112.35 3.74 180.0
-5 -5 12 424.91 96.57 20.60 0.0
-4 -5 12 17814.99 249.38 129.29 180.0
-3 -5 12 7154.42 312.30 84.88 0.0
-2 -5 12 4915.51 112.39 70.77 180.0
-1 -5 12 259.80 80.38 14.57 0.0
0 -5 12 12895.87 486.00 113.73 180.0
1 -5 12 3698.33 152.96 60.66 0.0
2 -5 12 59.58 161.10 5.65 0.0
3 -5 12 3288.89 197.56 58.97 0.0
4 -5 12 1089.96 188.47 33.40 180.0
-9 -4 12 822.90 177.60 30.44 180.0
-8 -4 12 1029.00 160.34 29.51 180.0
-7 -4 12 5979.92 203.61 78.43 0.0
-6 -4 12 2170.80 194.77 49.06 0.0
-5 -4 12 3670.71 108.83 62.31 180.0
-4 -4 12 2379.53 101.10 49.57 180.0
-3 -4 12 45.59 70.29 5.37 0.0
-2 -4 12 6691.40 182.13 82.23 0.0
-1 -4 12 4620.86 104.09 67.83 180.0
0 -4 12 2229.64 125.31 47.27 180.0
1 -4 12 6190.99 184.18 79.48 180.0
2 -4 12 10912.02 182.43 102.33 0.0
3 -4 12 450.48 95.11 20.31 180.0
4 -4 12 7.10 165.08 1.20 0.0
5 -4 12 191.61 262.83 16.42 180.0
-9 -3 12 2669.20 187.08 51.48 180.0
-7 -3 12 1344.95 138.94 38.22 0.0
-6 -3 12 9049.55 339.75 96.66 0.0
-5 -3 12 5200.97 169.94 70.18 180.0
-4 -3 12 4096.25 102.93 64.26 180.0
-3 -3 12 1579.96 75.10 39.49 0.0
-2 -3 12 509.40 66.07 23.10 0.0
-1 -3 12 544.21 61.56 24.97 0.0
0 -3 12 11166.39 249.31 105.08 180.0
1 -3 12 2395.75 87.91 49.62 0.0
2 -3 12 2009.21 103.34 46.23 180.0
3 -3 12 1014.11 93.46 33.98 0.0
4 -3 12 7728.35 156.55 88.22 180.0
5 -3 12 20.32 103.23 8.10 0.0
-9 -2 12 0.00 75.98 5.97 180.0
-8 -2 12 4808.33 201.37 67.98 180.0
-7 -2 12 9504.31 236.09 99.11 0.0
-6 -2 12 1598.80 113.45 41.32 0.0
-5 -2 12 85.14 83.33 7.34 0.0
-4 -2 12 6650.44 138.42 81.78 180.0
-3 -2 12 951.15 99.30 30.54 0.0
-2 -2 12 10612.39 132.32 104.45 0.0
-1 -2 12 210.88 58.21 14.83 180.0
0 -2 12 8011.46 97.15 90.45 180.0
1 -2 12 5280.95 104.99 74.05 180.0
2 -2 12 18084.74 219.20 133.01 0.0
3 -2 12 2987.45 95.53 53.68 180.0
4 -2 12 455.66 92.46 20.58 0.0
5 -2 12 13101.46 368.28 111.50 180.0
6 -2 12 881.74 134.84 31.33 0.0
-9 -1 12 4223.50 203.83 59.41 180.0
-8 -1 12 1680.45 156.73 39.31 0.0
-7 -1 12 238.22 130.13 16.39 180.0
-6 -1 12 18395.90 708.21 135.55 0.0
-5 -1 12 14484.77 248.86 119.27 180.0
-4 -1 12 626.58 74.44 27.84 0.0
-3 -1 12 0.07 71.88 0.15 180.0
-2 -1 12 27853.86 264.32 167.77 0.0
-1 -1 12 10.82 21.29 5.12 0.0
0 -1 12 10448.91 171.64 103.65 180.0
1 -1 12 1364.88 76.34 36.59 180.0
2 -1 12 494.18 60.47 21.23 180.0
3 -1 12 7026.84 124.50 84.47 0.0
4 -1 12 13292.97 165.50 115.65 180.0
5 -1 12 190.11 106.75 6.13 0.0
6 -1 12 615.49 125.09 24.55 180.0
7 -1 12 2942.34 181.49 55.24 0.0
-9 0 12 483.41 190.25 23.34 180.0
-8 0 12 5980.06 212.66 70.37 180.0
-7 0 12 4746.19 181.72 67.94 0.0
-6 0 12 14.84 90.09 5.02 180.0
-5 0 12 5265.71 114.38 71.72 0.0
-4 0 12 17862.86 310.83 136.02 180.0
-3 0 12 3560.24 96.32 61.85 0.0
-2 0 12 6790.51 96.30 82.00 0.0
-1 0 12 6305.60 119.21 79.23 0.0
0 0 12 11583.70 102.62 107.95 180.0
1 0 12 554.18 62.41 25.62 180.0
2 0 12 9500.42 161.62 98.94 0.0
3 0 12 262.66 78.66 15.63 0.0
4 0 12 26.00 91.96 8.15 180.0
5 0 12 27784.19 284.03 165.22 180.0
6 0 12 5495.31 275.58 74.06 0.0
7 0 12 0.00 49.08 2.79 180.0
8 0 12 1950.84 186.66 45.80 0.0
-9 1 12 1810.36 184.63 40.11 180.0
-8 1 12 1045.38 160.83 32.72 180.0
-7 1 12 39.91 120.41 3.77 180.0
-6 1 12 2425.99 117.57 49.26 0.0
-5 1 12 7096.89 197.90 81.44 180.0
-4 1 12 1476.03 104.45 40.98 0.0
-3 1 12 2709.78 81.22 53.30 180.0
-2 1 12 30483.48 157.09 173.79 0.0
-1 1 12 1478.31 81.71 38.36 180.0
0 1 12 1.01 23.84 2.15 0.0
1 1 12 5663.69 97.55 76.66 180.0
2 1 12 22746.73 197.08 152.10 0.0
3 1 12 6241.31 109.19 80.22 0.0
4 1 12 2343.17 83.96 50.02 180.0
5 1 12 5643.58 141.60 75.74 180.0
6 1 12 328.42 114.40 15.64 180.0
7 1 12 1796.70 168.31 43.72 0.0
8 1 12 1855.29 182.01 44.46 180.0
9 1 12 0.00 213.90 12.65 180.0
10 1 12 2750.92 253.52 48.88 180.0
-8 2 12 529.72 154.98 21.57 180.0
-7 2 12 0.00 169.46 5.80 0.0
-6 2 12 125.99 94.54 12.38 0.0
-5 2 12 0.00 111.65 2.07 180.0
-4 2 12 12488.48 321.07 113.97 180.0
-3 2 12 1046.10 75.21 34.53 0.0
-2 2 12 4236.58 74.73 67.14 0.0
-1 2 12 7452.10 146.96 86.96 0.0
0 2 12 8265.03 87.07 91.76 180.0
1 2 12 3.75 24.92 2.71 180.0
2 2 12 162.35 51.90 11.93 180.0
3 2 12 28416.40 357.27 169.32 0.0
4 2 12 3866.23 118.18 61.99 180.0
5 2 12 5493.70 137.96 71.83 180.0
6 2 12 845.36 113.97 28.94 0.0
7 2 12 3204.00 140.81 55.92 0.0
8 2 12 651.16 167.45 24.92 0.0
9 2 12 11306.04 319.34 102.51 180.0
10 2 12 0.00 200.31 1.58 0.0
-8 3 12 6579.95 221.51 77.66 180.0
-7 3 12 2474.17 129.89 50.86 0.0
-6 3 12 214.36 90.24 12.55 180.0
-5 3 12 5.53 85.34 0.93 180.0
-4 3 12 4213.27 98.52 65.59 180.0
-3 3 12 193.43 64.95 15.54 180.0
-2 3 12 2146.97 60.64 45.65 0.0
-1 3 12 783.99 48.26 29.23 180.0
0 3 12 163.55 43.01 12.72 0.0
1 3 12 4983.84 81.09 69.89 180.0
2 3 12 29763.40 441.41 171.87 0.0
3 3 12 346.51 48.68 17.05 0.0
4 3 12 381.06 62.08 21.34 0.0
5 3 12 8599.58 162.83 91.89 180.0
6 3 12 1167.75 108.09 35.03 0.0
7 3 12 4060.58 142.91 65.47 0.0
8 3 12 188.45 170.96 18.82 0.0
9 3 12 2968.60 213.77 53.24 180.0
10 3 12 2080.61 241.71 41.81 180.0
-8 4 12 184.01 167.89 8.42 180.0
-7 4 12 1208.70 123.25 37.60 180.0
-6 4 12 8021.84 151.53 86.22 0.0
-5 4 12 2586.04 129.91 50.53 180.0
-4 4 12 3403.68 92.31 58.44 180.0
-3 4 12 136.24 64.21 11.82 180.0
-2 4 12 0.09 69.32 0.27 180.0
-1 4 12 3330.06 103.54 56.55 0.0
0 4 12 10311.21 105.34 102.23 180.0
1 4 12 376.47 41.37 21.63 0.0
2 4 12 3006.05 65.54 55.98 180.0
3 4 12 42421.43 297.62 203.92 0.0
4 4 12 6879.80 116.88 83.50 180.0
5 4 12 521.88 66.92 25.86 0.0
6 4 12 3291.83 92.05 58.27 180.0
7 4 12 13030.86 220.59 112.54 0.0
8 4 12 108.97 135.85 9.94 180.0
9 4 12 2099.15 197.24 46.71 180.0
10 4 12 700.78 239.01 26.56 180.0
11 4 12 381.41 274.73 17.14 0.0
-8 5 12 5864.27 216.74 73.51 180.0
-7 5 12 12261.15 217.12 105.28 0.0
-6 5 12 172.35 98.79 10.22 180.0
-5 5 12 3445.06 148.84 58.19 0.0
-4 5 12 32575.06 271.57 179.70 180.0
-3 5 12 645.25 72.56 26.56 0.0
-2 5 12 67.32 68.40 9.11 180.0
-1 5 12 106.83 50.01 11.30 0.0
0 5 12 2789.67 133.70 53.88 180.0
1 5 12 11460.46 237.52 107.92 180.0
2 5 12 11974.98 107.93 108.99 0.0
3 5 12 2709.13 52.05 52.12 180.0
4 5 12 5421.10 105.01 76.34 0.0
5 5 12 8138.16 117.09 90.21 180.0
6 5 12 5041.21 116.84 72.84 0.0
7 5 12 1790.96 122.25 43.64 0.0
8 5 12 5510.32 126.41 74.16 0.0
9 5 12 4993.31 149.99 68.53 180.0
10 5 12 178.09 244.17 3.44 180.0
11 5 12 247.57 277.85 20.56 0.0
-7 6 12 1648.40 171.43 40.74 180.0
-6 6 12 23396.51 276.23 148.57 0.0
-5 6 12 4158.20 409.45 61.87 180.0
-4 6 12 74.06 86.19 3.47 180.0
-3 6 12 9323.28 152.27 99.12 180.0
-2 6 12 4547.49 195.00 67.34 0.0
-1 6 12 206.83 53.43 17.16 0.0
0 6 12 927.47 75.73 30.90 180.0
1 6 12 5163.92 135.12 70.72 180.0
2 6 12 2.08 48.99 0.65 180.0
3 6 12 13627.16 111.86 115.75 0.0
4 6 12 7561.77 100.15 86.65 180.0
5 6 12 455.63 55.60 20.60 0.0
6 6 12 7452.50 118.14 86.17 180.0
7 6 12 16772.36 307.50 127.86 0.0
8 6 12 266.15 94.72 16.07 180.0
9 6 12 1769.23 193.24 37.58 0.0
10 6 12 4655.04 252.12 68.51 180.0
11 6 12 3084.20 264.51 52.42 0.0
-6 7 12 1966.99 124.12 44.61 0.0
-5 7 12 2398.88 118.66 48.47 0.0
-4 7 12 15331.98 207.40 124.76 180.0
-3 7 12 627.13 78.96 27.56 0.0
-2 7 12 3518.76 100.52 57.84 0.0
-1 7 12 15544.45 174.81 123.31 0.0
0 7 12 19517.06 420.78 139.33 180.0
1 7 12 2040.09 70.01 45.81 180.0
2 7 12 1126.44 52.43 32.64 180.0
3 7 12 918.99 65.77 28.82 0.0
4 7 12 0.00 48.37 2.05 180.0
5 7 12 8747.88 111.09 94.83 180.0
6 7 12 604.05 68.37 26.13 0.0
7 7 12 630.41 83.45 24.66 0.0
8 7 12 699.81 153.25 27.10 0.0
9 7 12 3893.03 226.10 63.23 180.0
10 7 12 756.31 227.76 24.88 0.0
11 7 12 28.60 262.10 0.90 0.0
-6 8 12 7827.59 315.66 90.45 0.0
-5 8 12 0.00 133.25 0.40 180.0
-4 8 12 0.00 213.49 5.63 180.0
-3 8 12 9894.13 283.68 100.22 180.0
-2 8 12 11432.08 543.33 108.59 0.0
-1 8 12 2091.71 296.29 46.24 0.0
0 8 12 765.02 69.68 29.44 180.0
1 8 12 35592.77 235.19 184.64 180.0
2 8 12 4444.81 69.40 65.29 0.0
3 8 12 50.34 57.41 5.87 0.0
4 8 12 1183.70 61.63 33.59 0.0
5 8 12 11088.56 123.37 103.56 180.0
6 8 12 19.11 28.12 8.86 180.0
7 8 12 2889.56 118.63 54.99 0.0
8 8 12 315.37 128.99 21.45 0.0
9 8 12 302.51 187.98 16.20 0.0
10 8 12 4074.53 249.60 62.83 180.0
11 8 12 2647.14 267.03 51.14 0.0
-6 9 12 7318.57 317.51 88.35 0.0
-4 9 12 2267.52 210.02 47.96 180.0
-3 9 12 279.45 126.51 12.10 180.0
-2 9 12 4865.62 149.81 71.68 0.0
-1 9 12 11632.16 314.56 105.60 0.0
0 9 12 15479.44 232.65 122.15 180.0
1 9 12 1445.08 55.86 37.65 180.0
2 9 12 1169.68 51.57 33.55 180.0
3 9 12 34594.86 232.62 180.91 0.0
4 9 12 2679.93 76.96 52.49 180.0
5 9 12 5488.55 150.62 74.60 180.0
6 9 12 1275.85 71.36 39.50 180.0
7 9 12 1722.11 110.55 43.70 0.0
8 9 12 105.37 131.24 11.48 0.0
9 9 12 2202.25 186.63 45.71 180.0
10 9 12 0.00 363.23 3.42 0.0
11 9 12 144.01 279.12 8.26 180.0
-5 10 12 1656.37 253.87 46.70 0.0
-4 10 12 2142.43 223.46 48.49 180.0
-3 10 12 3426.60 143.90 57.07 180.0
-2 10 12 10696.73 376.35 101.26 0.0
-1 10 12 1863.87 114.65 44.63 0.0
0 10 12 2165.89 110.91 46.69 0.0
1 10 12 27837.67 337.14 164.00 180.0
2 10 12 15052.31 116.89 120.75 0.0
3 10 12 168.59 58.39 15.91 180.0
4 10 12 13538.03 134.90 115.42 0.0
5 10 12 30822.49 336.45 174.12 180.0
6 10 12 513.25 71.62 21.87 0.0
7 10 12 276.26 107.08 16.86 180.0
8 10 12 2657.74 175.17 49.17 0.0
9 10 12 2726.77 199.45 54.04 180.0
10 10 12 2543.42 217.94 46.94 180.0
11 10 12 975.32 262.64 32.25 0.0
-5 11 12 1472.67 275.20 37.45 180.0
-4 11 12 2.67 97.39 2.51 180.0
-3 11 12 4687.24 498.79 66.72 180.0
-2 11 12 5786.46 273.78 76.12 0.0
-1 11 12 2286.74 127.78 49.65 0.0
0 11 12 2932.53 177.60 53.03 180.0
1 11 12 117.74 93.01 9.10 180.0
2 11 12 2406.94 74.98 48.76 180.0
3 11 12 50966.49 299.03 223.19 0.0
4 11 12 10586.31 119.06 101.46 180.0
5 11 12 704.28 78.40 25.09 180.0
6 11 12 7896.80 150.08 89.39 180.0
7 11 12 8883.35 253.09 94.61 0.0
8 11 12 402.43 139.90 19.49 0.0
9 11 12 140.43 192.75 10.80 180.0
10 11 12 3286.74 223.44 59.52 180.0
11 11 12 0.00 9.04 3.49 0.0
-4 12 12 8770.94 234.14 93.10 180.0
-3 12 12 991.17 169.37 32.42 0.0
-2 12 12 77.34 107.13 10.72 0.0
-1 12 12 4482.26 288.84 66.78 0.0
0 12 12 837.77 177.69 31.13 180.0
1 12 12 5203.23 127.62 71.25 180.0
2 12 12 1083.38 164.88 31.07 0.0
3 12 12 1092.46 84.92 32.17 0.0
4 12 12 6573.56 144.13 80.87 0.0
5 12 12 12365.62 282.15 111.04 180.0
6 12 12 46.09 100.99 9.50 0.0
7 12 12 60.24 99.94 12.56 180.0
8 12 12 11629.23 281.91 107.32 0.0
9 12 12 6268.79 246.35 78.13 180.0
10 12 12 65.06 221.60 11.11 180.0
11 12 12 227.15 263.90 15.99 180.0
-4 13 12 248.56 290.29 14.99 180.0
-3 13 12 4803.85 272.29 68.76 180.0
-2 13 12 3016.38 391.36 53.14 0.0
-1 13 12 385.50 163.51 24.28 0.0
0 13 12 321.64 114.69 15.89 0.0
1 13 12 6390.21 146.07 78.01 180.0
2 13 12 376.99 143.58 25.23 0.0
3 13 12 5116.41 181.57 72.16 0.0
4 13 12 441.04 89.73 23.00 180.0
5 13 12 506.78 169.94 19.71 180.0
6 13 12 2257.93 160.00 48.50 180.0
7 13 12 6868.87 220.09 83.06 0.0
9 13 12 44.03 196.83 2.00 0.0
10 13 12 8360.36 297.73 88.62 180.0
11 13 12 1857.50 258.14 39.05 0.0
-3 14 12 8.81 192.07 7.05 0.0
-2 14 12 616.32 193.33 25.85 180.0
-1 14 12 4402.61 141.78 66.48 0.0
0 14 12 3431.21 196.21 59.64 180.0
1 14 12 130.32 122.28 9.61 0.0
2 14 12 2040.77 149.35 44.23 180.0
3 14 12 9019.70 228.16 97.18 0.0
4 14 12 167.25 175.25 10.36 180.0
5 14 12 217.20 271.68 14.44 180.0
6 14 12 2273.45 210.02 48.64 180.0
7 14 12 2078.83 219.69 43.82 0.0
8 14 12 3198.74 184.73 56.25 0.0
9 14 12 1257.03 203.80 32.60 180.0
-2 15 12 2546.58 201.05 49.79 0.0
-1 15 12 1904.68 187.49 41.86 0.0
0 15 12 723.52 144.23 27.37 0.0
1 15 12 20952.01 258.29 140.69 180.0
2 15 12 5113.63 238.55 70.72 0.0
3 15 12 251.24 172.45 15.79 180.0
4 15 12 3418.49 176.19 58.12 0.0
5 15 12 2682.22 194.34 53.47 180.0
6 15 12 976.15 209.26 31.64 180.0
9 15 12 0.00 295.17 4.53 180.0
10 15 12 3423.21 239.19 59.98 180.0
-1 16 12 10294.44 438.23 101.15 0.0
0 16 12 1537.40 153.79 37.76 180.0
1 16 12 837.77 190.04 29.59 0.0
2 16 12 8175.96 229.38 89.18 180.0
3 16 12 13899.48 496.49 116.45 0.0
4 16 12 3895.72 250.18 60.88 180.0
5 16 12 547.70 205.05 23.68 0.0
0 17 12 468.05 313.85 19.81 0.0
1 17 12 13751.11 539.30 114.81 180.0
2 17 12 2040.84 293.19 46.70 0.0
3 17 12 274.33 209.66 19.08 180.0
4 17 12 17401.92 334.19 126.11 0.0
2 18 12 2342.10 263.66 47.40 180.0
3 18 12 6526.36 303.65 78.25 0.0
5 20 12 444.75 189.74 24.08 180.0
5 21 12 36.69 203.63 1.19 180.0
4 22 12 4380.57 236.85 64.32 0.0
5 22 12 1700.46 213.33 45.52 180.0
3 23 12 4568.94 249.54 70.30 0.0
4 23 12 653.63 232.89 27.86 180.0
5 23 12 825.60 231.84 30.97 0.0
-4 -13 13 89.34 217.24 4.25 0.0
-3 -13 13 1979.48 206.14 47.23 0.0
-6 -12 13 4072.54 225.76 61.05 180.0
-5 -12 13 609.78 211.98 26.06 180.0
-4 -12 13 1012.98 200.01 32.48 0.0
-3 -12 13 0.00 166.83 0.88 180.0
-6 -11 13 179.28 200.84 14.94 180.0
-5 -11 13 3510.96 206.11 55.12 180.0
-4 -11 13 571.05 182.36 23.99 0.0
-3 -11 13 653.24 181.72 27.23 0.0
-2 -11 13 1726.00 174.04 40.86 180.0
-7 -10 13 2777.78 208.51 52.84 0.0
-6 -10 13 10885.48 300.86 100.49 180.0
-5 -10 13 0.00 744.43 7.80 180.0
-4 -10 13 131.93 172.13 11.57 0.0
-3 -10 13 2167.97 165.98 49.09 0.0
-2 -10 13 1095.59 160.02 33.22 180.0
-8 -9 13 4952.84 233.99 68.57 0.0
-7 -9 13 26.05 185.29 5.65 180.0
-6 -9 13 24.41 179.37 5.75 180.0
-5 -9 13 6455.25 233.49 79.63 180.0
-4 -9 13 3104.67 180.69 56.91 0.0
-3 -9 13 842.26 151.09 30.12 0.0
-2 -9 13 10.15 146.44 0.87 180.0
-8 -8 13 1622.11 200.38 44.55 0.0
-7 -8 13 756.33 178.04 27.48 0.0
-6 -8 13 3508.96 194.77 58.10 180.0
-5 -8 13 86.32 154.17 2.92 0.0
-4 -8 13 725.44 137.89 26.40 0.0
-3 -8 13 6963.39 211.55 84.53 0.0
-2 -8 13 3271.20 292.12 56.76 180.0
-8 -7 13 519.34 192.61 23.72 0.0
-7 -7 13 288.84 170.14 23.21 0.0
-6 -7 13 93.62 154.88 5.33 0.0
-5 -7 13 3263.30 177.46 57.64 180.0
-4 -7 13 4498.85 300.23 68.00 0.0
-3 -7 13 395.18 103.20 22.71 0.0
-2 -7 13 787.30 194.08 26.46 0.0
-1 -7 13 12228.00 202.58 108.84 180.0
0 -7 13 1320.78 192.68 36.49 0.0
1 -7 13 406.06 195.76 17.97 180.0
-9 -6 13 1244.15 208.10 35.15 180.0
-8 -6 13 4160.56 212.09 63.64 0.0
-7 -6 13 19.99 157.91 3.44 180.0
-6 -6 13 32.30 147.77 6.64 180.0
-5 -6 13 207.33 119.54 17.50 180.0
-4 -6 13 45.38 104.53 2.07 0.0
-3 -6 13 7455.87 178.50 85.73 0.0
-2 -6 13 5862.75 130.85 75.29 180.0
-1 -6 13 1.68 77.06 2.95 0.0
0 -6 13 3364.80 172.13 57.52 180.0
1 -6 13 22203.97 338.26 146.24 0.0
2 -6 13 1205.91 181.85 33.90 180.0
3 -6 13 723.78 259.74 22.50 180.0
-9 -5 13 802.90 201.26 29.05 0.0
-8 -5 13 632.10 167.00 24.93 180.0
-7 -5 13 2853.79 178.92 54.89 0.0
-6 -5 13 3626.66 179.04 59.96 180.0
-5 -5 13 34.59 112.47 11.27 180.0
-4 -5 13 140.35 90.20 12.61 0.0
-3 -5 13 1400.06 95.96 38.29 0.0
-2 -5 13 371.13 90.08 19.42 0.0
-1 -5 13 5428.76 119.56 70.82 180.0
0 -5 13 1389.41 149.75 39.60 0.0
1 -5 13 757.44 166.38 26.44 180.0
2 -5 13 18995.98 307.55 134.00 0.0
3 -5 13 12131.35 429.35 108.84 180.0
4 -5 13 0.00 71.36 9.47 0.0
-9 -4 13 2267.41 197.12 46.72 180.0
-8 -4 13 4349.28 207.11 65.13 0.0
-7 -4 13 0.00 123.94 5.52 0.0
-6 -4 13 222.24 135.17 16.38 0.0
-5 -4 13 6179.41 182.16 79.61 180.0
-4 -4 13 1459.34 89.04 37.97 0.0
-3 -4 13 1628.27 113.40 43.12 0.0
-2 -4 13 97.05 82.01 8.28 0.0
-1 -4 13 8.33 85.01 3.20 180.0
0 -4 13 1515.90 175.66 39.73 180.0
1 -4 13 12024.88 242.09 108.94 0.0
2 -4 13 3445.85 110.79 57.22 180.0
3 -4 13 100.08 103.42 5.88 0.0
4 -4 13 9083.41 268.87 95.64 180.0
-9 -3 13 190.04 198.24 7.84 180.0
-8 -3 13 220.43 163.24 10.29 180.0
-7 -3 13 7165.30 222.53 87.00 0.0
-6 -3 13 4971.87 185.65 70.68 180.0
-5 -3 13 116.36 92.24 3.10 0.0
-4 -3 13 323.41 102.41 20.90 180.0
-3 -3 13 3976.69 97.65 62.51 0.0
-2 -3 13 207.72 73.97 15.72 180.0
-1 -3 13 225.29 76.00 13.46 180.0
0 -3 13 2995.61 288.17 55.30 180.0
1 -3 13 2847.18 178.68 53.47 0.0
2 -3 13 1622.01 97.97 41.19 0.0
3 -3 13 2463.62 106.09 48.18 180.0
4 -3 13 242.02 163.76 17.26 180.0
5 -3 13 216.64 284.26 14.76 180.0
-9 -2 13 666.78 190.04 27.30 180.0
-8 -2 13 1952.84 167.40 44.85 0.0
-7 -2 13 678.72 140.28 29.97 0.0
-6 -2 13 97.12 115.46 8.42 180.0
-5 -2 13 15488.43 521.27 126.42 180.0
-4 -2 13 3145.54 175.49 52.70 0.0
-3 -2 13 2079.02 81.24 47.28 0.0
-2 -2 13 1666.33 75.91 42.29 0.0
-1 -2 13 11307.76 237.18 107.54 180.0
0 -2 13 38.27 46.26 6.02 180.0
1 -2 13 1189.33 79.62 36.26 0.0
2 -2 13 2375.88 79.05 49.02 0.0
3 -2 13 71.54 96.19 4.83 180.0
4 -2 13 2180.28 188.11 47.57 180.0
5 -2 13 2266.40 131.50 47.17 0.0
6 -2 13 863.29 162.36 27.05 0.0
-9 -1 13 2402.65 192.81 49.34 180.0
-8 -1 13 1711.42 162.69 43.00 0.0
-7 -1 13 4969.54 192.49 70.99 0.0
-6 -1 13 1107.06 151.16 36.45 180.0
-5 -1 13 185.42 87.33 17.42 180.0
-4 -1 13 3074.14 183.86 56.53 180.0
-3 -1 13 12491.10 211.84 112.11 0.0
-2 -1 13 167.76 62.49 11.42 180.0
-1 -1 13 3.12 124.75 10.37 0.0
0 -1 13 10665.36 158.27 104.95 180.0
1 -1 13 15416.96 290.50 123.84 0.0
2 -1 13 1490.15 68.79 38.96 180.0
3 -1 13 81.15 90.76 3.50 0.0
4 -1 13 3621.71 138.74 60.42 180.0
5 -1 13 269.62 118.25 14.64 0.0
6 -1 13 2306.21 257.16 47.71 0.0
7 -1 13 222.12 176.82 14.27 180.0
-9 0 13 458.83 197.68 19.50 180.0
-8 0 13 170.98 168.35 2.64 0.0
-7 0 13 3612.09 175.09 61.30 0.0
-6 0 13 929.32 99.76 31.05 180.0
-5 0 13 8641.39 160.42 93.26 180.0
-4 0 13 2122.94 104.88 46.63 0.0
-3 0 13 1855.14 103.51 43.74 0.0
-2 0 13 13804.89 273.14 117.78 0.0
-1 0 13 40727.32 257.41 201.88 180.0
0 0 13 2329.41 69.58 49.57 0.0
1 0 13 2674.79 83.03 52.62 180.0
2 0 13 30222.24 187.68 176.33 0.0
3 0 13 9727.94 133.52 100.01 180.0
4 0 13 453.87 89.41 22.99 180.0
5 0 13 130.19 114.03 8.70 180.0
6 0 13 2779.33 315.83 52.25 0.0
7 0 13 0.00 49.85 11.46 180.0
8 0 13 1858.94 201.51 43.28 180.0
-9 1 13 3436.96 199.00 57.21 180.0
-8 1 13 5972.38 223.49 72.27 0.0
-7 1 13 792.33 142.89 29.87 180.0
-6 1 13 131.59 98.47 10.85 0.0
-5 1 13 6489.79 149.90 83.05 180.0
-4 1 13 228.85 72.75 14.83 180.0
-3 1 13 9431.33 132.92 97.10 0.0
-2 1 13 681.55 51.14 23.83 0.0
-1 1 13 611.01 50.67 25.91 180.0
0 1 13 12291.75 214.15 111.39 180.0
1 1 13 21293.72 248.08 144.38 0.0
2 1 13 107.38 58.71 8.17 180.0
3 1 13 5179.70 89.37 72.83 0.0
4 1 13 16729.58 221.93 129.41 180.0
5 1 13 2880.91 163.99 53.91 0.0
6 1 13 224.48 123.82 13.42 0.0
7 1 13 252.93 172.18 13.64 0.0
8 1 13 629.29 194.93 31.14 180.0
9 1 13 1818.92 219.61 41.68 180.0
-9 2 13 201.98 199.65 12.72 180.0
-8 2 13 280.21 171.92 15.20 180.0
-7 2 13 7515.54 226.76 85.49 0.0
-6 2 13 1530.85 114.22 38.39 180.0
-5 2 13 301.11 89.46 19.56 180.0
-4 2 13 1174.01 167.20 36.19 180.0
-3 2 13 4818.29 146.93 69.62 0.0
-2 2 13 1969.24 57.06 46.26 0.0
-1 2 13 10772.39 139.24 104.06 180.0
0 2 13 553.48 47.84 22.67 180.0
1 2 13 129.26 66.17 11.31 180.0
2 2 13 36938.59 771.94 194.95 0.0
3 2 13 13428.39 211.23 117.63 180.0
4 2 13 1350.62 85.97 38.25 180.0
5 2 13 2080.46 114.49 44.44 180.0
6 2 13 11509.77 206.83 109.14 0.0
7 2 13 454.23 134.97 17.72 180.0
8 2 13 90.14 186.92 11.11 180.0
10 2 13 771.92 260.41 31.50 0.0
-8 3 13 1643.96 170.67 41.17 0.0
-7 3 13 1257.33 137.83 36.85 180.0
-6 3 13 916.84 97.48 31.41 0.0
-5 3 13 9253.78 171.77 94.32 180.0
-4 3 13 174.81 80.01 15.41 0.0
-3 3 13 430.59 67.54 20.72 0.0
-2 3 13 1343.47 70.24 36.83 0.0
-1 3 13 6922.25 96.35 83.33 180.0
0 3 13 2241.38 56.10 48.61 180.0
1 3 13 1625.67 66.51 43.13 0.0
2 3 13 6627.38 108.21 81.55 0.0
3 3 13 1094.26 59.94 32.81 0.0
4 3 13 8353.27 140.15 92.69 180.0
5 3 13 254.43 71.84 15.66 0.0
6 3 13 1795.07 89.53 43.66 0.0
7 3 13 2876.93 192.52 53.92 0.0
8 3 13 4892.95 227.92 71.26 180.0
9 3 13 0.00 298.34 0.61 0.0
10 3 13 156.98 165.89 14.16 0.0
-8 4 13 115.59 171.32 2.54 180.0
-7 4 13 6526.77 219.67 78.85 0.0
-6 4 13 2892.18 141.03 53.54 180.0
-5 4 13 472.77 85.40 22.11 180.0
-4 4 13 9293.74 163.68 97.64 180.0
-3 4 13 8328.38 295.18 93.09 0.0
-2 4 13 393.84 58.68 21.46 180.0
-1 4 13 373.10 52.38 21.39 0.0
0 4 13 11207.92 164.06 107.07 180.0
1 4 13 6855.23 152.92 83.89 0.0
2 4 13 11108.86 195.73 107.36 0.0
3 4 13 2038.22 52.81 46.50 180.0
4 4 13 4463.49 129.92 67.59 180.0
5 4 13 507.55 69.23 23.08 180.0
6 4 13 13000.23 159.35 112.69 0.0
7 4 13 723.62 95.51 30.48 0.0
8 4 13 444.46 111.77 21.46 180.0
9 4 13 9776.13 200.11 99.75 180.0
10 4 13 3854.40 249.83 63.31 0.0
-8 5 13 0.00 25.37 3.16 0.0
-7 5 13 1558.80 150.26 40.75 0.0
-6 5 13 2682.82 156.85 49.68 0.0
-5 5 13 7515.38 153.49 86.97 180.0
-4 5 13 2748.94 105.90 51.88 0.0
-3 5 13 116.99 76.22 10.99 180.0
-2 5 13 2313.25 89.50 49.24 0.0
-1 5 13 15512.13 319.19 125.12 180.0
0 5 13 69.92 50.73 5.15 0.0
1 5 13 3719.14 71.12 61.47 180.0
2 5 13 11273.53 116.62 105.47 0.0
3 5 13 2843.09 61.93 54.15 180.0
4 5 13 3017.10 102.03 54.77 180.0
5 5 13 28.88 74.56 4.08 0.0
6 5 13 2561.99 109.59 49.99 0.0
7 5 13 7064.48 164.11 83.67 0.0
8 5 13 7473.19 164.93 86.03 180.0
9 5 13 339.70 129.38 22.13 0.0
10 5 13 454.45 248.46 22.23 180.0
-7 6 13 4446.95 195.12 66.33 0.0
-6 6 13 114.03 121.96 10.65 0.0
-5 6 13 551.20 105.53 28.56 180.0
-4 6 13 6368.71 145.96 81.55 180.0
-3 6 13 15879.89 198.84 126.49 0.0
-2 6 13 426.53 77.80 21.26 180.0
-1 6 13 970.85 63.37 33.51 0.0
0 6 13 50266.11 435.02 223.44 180.0
1 6 13 20040.70 226.56 139.58 0.0
2 6 13 7282.41 91.96 85.02 180.0
3 6 13 5402.67 90.01 73.26 0.0
4 6 13 11287.66 122.77 106.64 180.0
5 6 13 210.32 66.12 16.70 0.0
6 6 13 4148.32 126.19 66.64 0.0
7 6 13 1016.17 91.75 32.63 0.0
8 6 13 482.91 175.80 22.55 180.0
9 6 13 4977.51 244.19 68.02 180.0
10 6 13 6099.82 276.84 77.39 0.0
-6 7 13 32.22 111.99 4.94 180.0
-5 7 13 1966.63 235.07 45.68 180.0
-4 7 13 274.56 93.29 19.33 180.0
-3 7 13 749.21 82.57 31.68 0.0
-2 7 13 4528.05 116.43 67.65 0.0
-1 7 13 10254.00 150.11 101.00 180.0
0 7 13 122.80 71.61 9.28 0.0
1 7 13 1779.99 72.12 42.50 180.0
2 7 13 14795.35 126.72 120.66 0.0
3 7 13 13579.44 128.17 115.80 180.0
4 7 13 92.53 68.13 8.16 180.0
5 7 13 2630.71 85.60 51.44 180.0
6 7 13 5111.70 111.00 72.03 0.0
7 7 13 187.72 118.90 15.10 0.0
8 7 13 1294.09 106.26 36.95 180.0
9 7 13 0.00 156.72 1.44 180.0
10 7 13 462.26 238.92 19.55 180.0
11 7 13 6891.29 307.48 80.94 0.0
-5 8 13 6476.13 281.75 79.75 180.0
-4 8 13 18.42 202.96 6.63 180.0
-3 8 13 3770.74 204.64 61.14 0.0
-2 8 13 6867.89 241.68 84.89 0.0
-1 8 13 1567.49 139.90 41.75 180.0
0 8 13 20572.02 187.98 142.37 180.0
1 8 13 8865.54 125.94 94.27 0.0
2 8 13 150.71 56.91 14.00 180.0
3 8 13 5723.31 95.82 74.58 0.0
4 8 13 15760.99 143.74 124.26 180.0
5 8 13 2.33 68.33 0.90 180.0
6 8 13 25.18 71.00 3.96 180.0
7 8 13 2142.28 136.57 45.45 0.0
8 8 13 2933.68 191.50 56.25 180.0
9 8 13 74.05 182.77 8.22 180.0
10 8 13 507.72 235.90 20.47 0.0
11 8 13 1291.00 277.04 38.87 0.0
-5 9 13 257.44 256.61 18.83 180.0
-4 9 13 3783.94 237.84 65.23 180.0
-3 9 13 10216.51 302.94 101.63 0.0
-2 9 13 10727.94 295.53 109.00 0.0
-1 9 13 0.00 37.12 2.97 180.0
0 9 13 2130.86 236.35 47.11 180.0
1 9 13 45.25 57.03 2.08 180.0
2 9 13 7741.57 122.55 86.67 0.0
3 9 13 3451.89 77.19 60.08 180.0
4 9 13 2101.99 77.76 45.87 180.0
5 9 13 3049.38 82.69 54.70 180.0
6 9 13 2952.88 87.44 54.27 0.0
7 9 13 1854.95 92.03 43.04 180.0
8 9 13 50.42 158.75 3.75 0.0
9 9 13 3061.18 222.85 56.93 180.0
10 9 13 956.78 232.81 30.25 0.0
11 9 13 1160.84 271.11 30.52 0.0
-5 10 13 9022.69 338.35 92.54 180.0
-4 10 13 79.21 233.10 2.72 0.0
-3 10 13 0.00 1214.48 1.89 0.0
-2 10 13 22752.21 735.37 149.01 0.0
-1 10 13 5023.10 266.83 72.31 180.0
0 10 13 183.13 125.69 11.30 180.0
1 10 13 486.63 99.65 19.71 180.0
2 10 13 11939.29 122.70 108.35 0.0
3 10 13 2642.84 100.52 51.17 0.0
4 10 13 17735.61 225.75 131.27 180.0
5 10 13 1050.86 68.55 31.33 180.0
6 10 13 60.22 75.97 5.36 0.0
7 10 13 4126.47 188.35 62.93 0.0
8 10 13 4759.89 211.33 67.77 180.0
9 10 13 3.86 16.77 9.50 180.0
10 10 13 794.12 224.14 29.88 180.0
11 10 13 2859.73 275.83 53.78 0.0
-4 11 13 5265.63 269.73 75.09 180.0
-3 11 13 9281.79 234.25 96.32 0.0
-2 11 13 272.02 151.50 15.35 0.0
-1 11 13 499.11 142.78 23.72 0.0
0 11 13 20084.25 280.26 136.65 180.0
1 11 13 3977.76 162.81 63.29 0.0
2 11 13 8045.56 165.47 89.13 0.0
3 11 13 4271.02 91.17 65.45 0.0
4 11 13 1891.88 118.01 41.06 180.0
5 11 13 2504.01 78.30 49.84 180.0
6 11 13 5517.62 196.82 73.65 0.0
7 11 13 205.20 119.67 12.05 180.0
8 11 13 583.24 143.95 23.07 0.0
9 11 13 14242.20 341.43 119.03 180.0
10 11 13 5154.17 263.10 68.25 0.0
11 11 13 1150.60 262.89 30.21 180.0
-4 12 13 226.29 284.97 21.63 180.0
-3 12 13 1074.77 175.42 32.94 180.0
-2 12 13 13721.71 390.79 116.81 0.0
-1 12 13 3080.57 222.91 55.46 180.0
0 12 13 2476.52 144.60 49.47 0.0
1 12 13 14949.82 244.33 119.81 180.0
2 12 13 34774.72 2033.40 184.92 0.0
3 12 13 0.00 100.22 2.08 180.0
4 12 13 387.53 68.25 20.83 180.0
5 12 13 4086.78 91.48 63.78 180.0
6 12 13 2926.31 201.92 54.82 0.0
7 12 13 5446.85 143.14 75.33 0.0
9 12 13 1115.56 194.22 31.70 180.0
10 12 13 2441.23 230.38 47.73 180.0
-3 13 13 748.74 196.92 27.60 0.0
-2 13 13 566.56 182.04 24.60 180.0
-1 13 13 0.00 268.82 7.31 0.0
0 13 13 13413.70 256.15 113.02 180.0
1 13 13 6613.78 151.28 81.88 0.0
2 13 13 727.91 194.76 24.76 0.0
3 13 13 11941.21 375.80 110.51 0.0
4 13 13 8691.18 208.58 93.65 180.0
5 13 13 195.93 172.13 14.84 180.0
6 13 13 742.41 112.35 29.34 0.0
7 13 13 7711.53 430.45 88.51 0.0
8 13 13 192.01 175.75 11.97 180.0
9 13 13 5658.04 245.61 76.14 180.0
10 13 13 1149.27 238.03 38.42 0.0
-3 14 13 39.38 304.31 16.82 0.0
-2 14 13 24.19 182.90 6.64 0.0
-1 14 13 16.88 108.28 10.65 180.0
0 14 13 2071.32 136.57 45.26 180.0
1 14 13 4625.21 150.70 70.93 180.0
2 14 13 12414.33 673.79 111.57 0.0
3 14 13 211.57 164.49 13.82 180.0
4 14 13 1071.67 173.32 31.80 0.0
5 14 13 4060.32 399.27 65.06 180.0
6 14 13 5389.80 208.94 71.96 0.0
7 14 13 4900.76 190.10 69.33 0.0
9 14 13 4003.49 219.23 60.06 180.0
10 14 13 203.84 242.98 10.55 180.0
-2 15 13 1145.97 207.58 34.87 0.0
-1 15 13 107.29 153.62 6.39 180.0
0 15 13 5291.14 153.68 72.38 180.0
1 15 13 175.78 142.44 14.50 0.0
2 15 13 1073.61 322.28 30.36 180.0
3 15 13 2128.28 180.31 46.47 0.0
4 15 13 7151.61 229.68 82.87 180.0
5 15 13 2.85 264.84 0.74 0.0
6 15 13 21.11 179.86 3.66 0.0
9 15 13 11.49 222.88 2.86 180.0
-1 16 13 576.85 203.75 24.29 0.0
0 16 13 8531.90 190.36 90.90 180.0
1 16 13 227.55 194.60 14.68 180.0
2 16 13 846.43 191.08 31.67 0.0
3 16 13 7.83 197.40 0.70 180.0
4 16 13 0.00 39.70 1.22 180.0
5 16 13 5871.62 539.57 76.69 180.0
1 17 13 2559.76 205.79 53.90 180.0
2 17 13 922.66 213.17 32.74 0.0
3 17 13 501.13 215.58 21.62 0.0
4 17 13 2643.95 206.33 54.05 180.0
2 18 13 882.37 294.66 36.82 180.0
4 22 13 1180.78 215.76 37.89 180.0
5 22 13 29.23 222.35 5.79 180.0
4 23 13 144.55 238.57 1.10 0.0
5 23 13 2389.79 228.98 51.41 180.0
-4 -12 14 315.20 216.49 24.79 0.0
-3 -12 14 1131.01 209.83 35.35 180.0
-6 -11 14 6322.65 255.85 81.19 180.0
-5 -11 14 3749.30 214.46 62.12 0.0
-4 -11 14 367.33 196.96 18.40 180.0
-3 -11 14 930.28 191.82 27.42 0.0
-6 -10 14 4.51 204.66 1.48 0.0
-5 -10 14 124.70 185.47 2.94 180.0
-4 -10 14 3366.94 194.12 55.68 0.0
-3 -10 14 3278.13 185.57 54.98 180.0
-7 -9 14 775.17 201.90 33.15 180.0
-6 -9 14 1288.30 188.35 34.67 180.0
-5 -9 14 3271.91 192.98 53.05 0.0
-4 -9 14 439.50 166.16 25.27 0.0
-3 -9 14 127.70 166.02 11.72 0.0
-2 -9 14 12919.49 276.26 110.34 180.0
-7 -8 14 171.63 201.39 11.93 180.0
-6 -8 14 1379.46 175.93 37.16 180.0
-5 -8 14 308.09 168.96 13.16 0.0
-4 -8 14 3923.14 194.59 63.94 0.0
-3 -8 14 309.38 149.47 18.87 180.0
-2 -8 14 1313.42 147.59 37.41 180.0
-8 -7 14 3935.60 217.55 59.61 0.0
-7 -7 14 2459.40 187.98 49.83 180.0
-6 -7 14 136.83 165.37 7.94 0.0
-5 -7 14 95.01 159.11 3.47 180.0
-4 -7 14 7229.21 221.86 86.66 0.0
-3 -7 14 0.00 79.26 2.27 0.0
-2 -7 14 4882.85 178.40 65.67 180.0
-8 -6 14 1019.89 191.70 31.05 180.0
-7 -6 14 509.96 179.55 18.91 0.0
-6 -6 14 2992.47 185.73 55.32 180.0
-5 -6 14 2970.40 171.48 57.77 0.0
-4 -6 14 4007.90 139.56 61.19 0.0
-3 -6 14 1213.64 107.94 36.47 0.0
-2 -6 14 4127.91 125.24 66.61 180.0
-1 -6 14 65.94 195.86 3.17 180.0
0 -6 14 5578.81 207.66 71.92 0.0
1 -6 14 185.53 199.74 12.16 0.0
-9 -5 14 3.27 216.21 0.54 180.0
-8 -5 14 2989.89 195.49 52.70 0.0
-7 -5 14 2752.32 184.16 53.63 180.0
-6 -5 14 140.12 143.79 10.74 0.0
-5 -5 14 3384.75 169.84 59.96 180.0
-4 -5 14 10914.52 257.57 105.57 0.0
-3 -5 14 458.16 99.59 21.54 180.0
-2 -5 14 555.50 96.86 22.36 0.0
-1 -5 14 5901.83 127.34 74.87 180.0
0 -5 14 8709.39 234.03 94.77 0.0
1 -5 14 2656.56 172.11 48.13 0.0
2 -5 14 4122.55 193.27 64.08 180.0
3 -5 14 1842.36 236.87 43.09 180.0
-9 -4 14 67.10 212.00 6.09 0.0
-8 -4 14 107.21 183.34 7.42 180.0
-7 -4 14 69.72 156.62 8.75 0.0
-6 -4 14 5252.09 201.44 73.69 180.0
-5 -4 14 3730.25 143.48 63.70 0.0
-4 -4 14 19.33 31.38 7.70 180.0
-3 -4 14 1558.55 90.20 39.17 0.0
-2 -4 14 9153.04 209.55 95.39 180.0
-1 -4 14 2958.58 98.66 55.39 0.0
0 -4 14 240.10 169.18 17.29 0.0
1 -4 14 14623.95 268.69 121.22 0.0
2 -4 14 3014.81 93.92 54.72 180.0
3 -4 14 2026.38 197.70 45.50 180.0
4 -4 14 1129.22 257.53 34.21 0.0
-9 -3 14 1427.62 203.49 39.28 0.0
-8 -3 14 0.83 172.74 1.31 180.0
-7 -3 14 207.65 149.60 15.12 180.0
-6 -3 14 2955.02 162.61 57.61 180.0
-5 -3 14 995.32 99.82 29.04 180.0
-4 -3 14 3472.76 104.30 58.18 0.0
-3 -3 14 199.23 87.67 13.21 180.0
-2 -3 14 220.99 84.00 16.02 0.0
-1 -3 14 6109.79 173.69 76.78 180.0
0 -3 14 12057.04 284.97 106.13 0.0
1 -3 14 151.18 103.51 9.82 0.0
2 -3 14 439.43 80.36 18.20 0.0
3 -3 14 2380.43 217.30 50.33 180.0
4 -3 14 793.03 114.50 30.73 0.0
-9 -2 14 96.88 207.82 11.70 0.0
-8 -2 14 5191.83 220.83 70.75 0.0
-7 -2 14 1550.49 153.88 40.39 180.0
-6 -2 14 5228.20 190.06 74.43 180.0
-5 -2 14 74.15 96.18 2.94 180.0
-4 -2 14 6.81 66.88 3.69 180.0
-3 -2 14 164.57 79.77 12.48 0.0
-2 -2 14 6502.12 112.55 80.82 180.0
-1 -2 14 809.12 77.68 27.87 0.0
0 -2 14 158.86 85.44 14.30 180.0
1 -2 14 10790.95 154.37 104.58 0.0
2 -2 14 6316.98 208.62 79.21 180.0
3 -2 14 558.87 127.09 23.47 0.0
4 -2 14 1.28 110.98 0.74 180.0
5 -2 14 7101.56 300.07 86.34 0.0
-8 -1 14 0.00 43.55 7.45 0.0
-7 -1 14 896.91 142.42 34.32 0.0
-6 -1 14 8172.93 222.74 91.84 180.0
-5 -1 14 401.63 95.33 19.84 0.0
-4 -1 14 606.12 86.99 25.94 0.0
-3 -1 14 530.64 74.07 24.87 0.0
-2 -1 14 4909.23 118.51 69.26 180.0
-1 -1 14 7378.00 172.43 86.44 180.0
0 -1 14 5050.46 154.89 71.43 0.0
1 -1 14 348.51 80.61 18.99 180.0
2 -1 14 3629.76 86.86 59.29 0.0
3 -1 14 3618.72 104.09 60.78 180.0
4 -1 14 558.72 155.43 24.00 0.0
5 -1 14 1349.80 188.53 35.32 0.0
6 -1 14 1811.96 162.76 41.19 0.0
-9 0 14 2.26 203.60 0.46 180.0
-8 0 14 14388.94 319.47 115.20 0.0
-7 0 14 5770.15 210.48 73.65 180.0
-6 0 14 452.21 113.27 23.77 180.0
-5 0 14 2692.35 108.53 52.36 180.0
-4 0 14 9335.42 178.55 97.30 0.0
-3 0 14 70.46 57.70 8.21 0.0
-2 0 14 5402.10 99.20 72.00 180.0
-1 0 14 3512.92 73.97 58.84 180.0
0 0 14 0.00 23.22 3.21 0.0
1 0 14 4104.61 107.62 63.64 0.0
2 0 14 10199.91 153.45 101.39 180.0
3 0 14 271.83 70.69 14.16 0.0
4 0 14 991.83 86.22 34.37 180.0
5 0 14 13641.13 224.77 116.25 0.0
6 0 14 2196.89 147.44 46.33 180.0
7 0 14 869.88 184.36 29.27 0.0
8 0 14 3795.94 218.57 59.75 180.0
-9 1 14 1272.84 204.27 35.11 0.0
-8 1 14 844.35 176.55 33.45 0.0
-7 1 14 4491.12 194.15 63.96 0.0
-6 1 14 10785.97 642.79 102.18 180.0
-5 1 14 386.83 92.27 20.60 0.0
-4 1 14 0.00 87.87 6.56 0.0
-3 1 14 6975.13 182.65 83.38 0.0
-2 1 14 17782.54 159.40 134.15 180.0
-1 1 14 1180.43 56.24 33.99 180.0
0 1 14 219.45 53.50 12.49 0.0
1 1 14 2231.57 81.63 48.87 0.0
2 1 14 322.91 72.21 17.32 0.0
3 1 14 13543.96 151.57 116.62 180.0
4 1 14 321.23 78.10 18.07 0.0
5 1 14 0.00 111.28 2.74 180.0
6 1 14 5698.21 222.66 74.94 0.0
7 1 14 3780.69 206.93 63.05 180.0
8 1 14 2648.13 199.07 52.37 0.0
9 1 14 140.10 237.27 15.43 180.0
-9 2 14 141.70 207.80 11.34 0.0
-8 2 14 5286.51 221.57 68.55 0.0
-7 2 14 1464.61 158.28 39.09 180.0
-6 2 14 4.79 103.97 0.91 180.0
-5 2 14 2855.52 195.86 56.05 180.0
-4 2 14 25781.54 502.75 162.64 0.0
-3 2 14 334.06 81.25 19.83 0.0
-2 2 14 564.70 60.37 23.81 180.0
-1 2 14 27732.58 169.70 165.87 180.0
0 2 14 11592.51 167.59 107.70 0.0
1 2 14 169.93 71.79 13.59 0.0
2 2 14 104.84 60.52 10.76 180.0
3 2 14 9730.21 179.74 99.90 180.0
4 2 14 187.03 86.55 11.50 180.0
5 2 14 3988.42 136.76 64.18 0.0
6 2 14 673.61 89.39 25.84 180.0
7 2 14 119.64 177.75 9.67 0.0
8 2 14 4913.71 241.15 67.52 180.0
9 2 14 7685.74 286.01 85.51 0.0
10 2 14 256.97 264.34 10.12 180.0
-9 3 14 194.79 210.87 12.59 180.0
-8 3 14 1744.89 180.68 43.40 0.0
-7 3 14 0.00 250.78 0.19 180.0
-6 3 14 1861.57 154.38 43.33 180.0
-5 3 14 12.01 93.68 11.01 180.0
-4 3 14 4223.39 110.02 65.95 0.0
-3 3 14 7944.11 201.73 88.54 0.0
-2 3 14 5446.89 98.52 73.30 180.0
-1 3 14 59.88 57.30 5.55 0.0
0 3 14 1816.54 61.98 44.27 180.0
1 3 14 18725.11 446.19 138.52 0.0
2 3 14 4571.34 94.33 67.79 180.0
3 3 14 12199.80 208.84 109.75 180.0
4 3 14 109.88 71.01 12.29 180.0
5 3 14 1955.41 123.97 44.71 0.0
6 3 14 1580.07 91.99 40.72 0.0
7 3 14 5086.15 126.97 70.10 180.0
8 3 14 200.00 126.62 14.63 180.0
9 3 14 524.68 190.35 23.21 180.0
10 3 14 4390.23 255.24 64.83 0.0
-7 4 14 1199.19 155.42 34.45 0.0
-6 4 14 964.51 102.07 34.05 180.0
-5 4 14 429.72 95.44 20.34 180.0
-4 4 14 9927.62 279.83 98.99 0.0
-3 4 14 42.15 82.71 6.99 0.0
-2 4 14 483.73 73.03 22.99 180.0
-1 4 14 15857.41 200.75 126.33 180.0
0 4 14 18575.11 309.38 139.09 0.0
1 4 14 1948.99 87.09 42.16 0.0
2 4 14 3925.62 89.16 63.71 0.0
3 4 14 26865.89 202.17 167.10 180.0
4 4 14 92.41 65.44 9.44 0.0
5 4 14 381.96 76.34 19.39 0.0
6 4 14 1965.45 101.20 44.33 0.0
7 4 14 4028.18 116.70 65.71 180.0
8 4 14 2239.37 154.04 46.01 180.0
9 4 14 2843.00 140.51 52.12 0.0
10 4 14 55.12 166.57 6.87 0.0
-8 5 14 4576.41 221.08 63.96 0.0
-7 5 14 1775.00 167.01 39.48 180.0
-6 5 14 18.51 96.76 6.32 180.0
-5 5 14 655.81 150.30 25.10 180.0
-4 5 14 2705.26 129.66 52.84 0.0
-3 5 14 2318.73 191.35 48.92 0.0
-2 5 14 2247.62 91.15 47.51 180.0
-1 5 14 126.73 61.84 13.29 180.0
0 5 14 3948.02 119.08 65.42 180.0
1 5 14 26244.01 236.52 161.10 0.0
2 5 14 4624.80 102.70 68.29 180.0
3 5 14 31.05 47.19 5.78 0.0
4 5 14 4328.96 98.87 63.59 180.0
5 5 14 9067.08 135.88 95.80 0.0
6 5 14 100.69 125.44 7.75 0.0
7 5 14 1476.84 104.04 39.20 180.0
8 5 14 3875.33 218.25 61.47 180.0
9 5 14 121.25 136.96 10.45 0.0
10 5 14 2262.42 234.99 48.23 0.0
-8 6 14 302.85 186.98 17.50 180.0
-7 6 14 5683.01 223.10 71.98 0.0
-6 6 14 14257.42 236.72 119.32 180.0
-5 6 14 113.39 110.52 8.31 0.0
-4 6 14 66.70 94.77 6.10 180.0
-3 6 14 1837.47 99.14 42.38 0.0
-2 6 14 501.44 110.97 24.85 180.0
-1 6 14 1035.28 64.02 33.79 180.0
0 6 14 10380.49 167.55 102.73 0.0
1 6 14 1422.37 58.83 37.96 0.0
2 6 14 4158.55 88.49 64.00 0.0
3 6 14 20721.44 307.77 145.05 180.0
4 6 14 974.70 67.35 31.20 0.0
5 6 14 284.58 73.50 17.74 0.0
6 6 14 14730.98 172.62 123.48 0.0
7 6 14 14835.14 207.90 121.32 180.0
8 6 14 328.99 115.35 18.77 180.0
9 6 14 190.43 133.11 11.38 180.0
10 6 14 1786.45 241.92 43.46 0.0
-6 7 14 63.95 147.79 2.33 180.0
-5 7 14 2584.34 131.06 50.76 180.0
-4 7 14 3524.35 126.60 58.00 0.0
-3 7 14 119.63 86.66 10.80 180.0
-2 7 14 624.54 80.21 25.95 0.0
-1 7 14 4164.44 141.26 64.29 180.0
0 7 14 582.67 60.90 26.17 0.0
1 7 14 9969.07 158.64 97.86 0.0
2 7 14 1563.33 108.62 40.15 180.0
3 7 14 713.92 62.40 26.28 0.0
4 7 14 9250.55 118.83 95.82 180.0
5 7 14 7928.08 122.94 89.19 0.0
6 7 14 212.56 81.29 16.06 180.0
7 7 14 823.89 91.81 29.34 0.0
8 7 14 11615.70 197.37 108.15 180.0
9 7 14 3498.81 223.22 64.03 0.0
10 7 14 93.87 248.86 6.50 0.0
-5 8 14 47.62 274.27 4.05 180.0
-4 8 14 0.00 99.85 0.25 0.0
-3 8 14 14300.51 433.83 120.56 0.0
-2 8 14 5730.51 334.69 78.58 180.0
-1 8 14 210.08 176.90 17.81 180.0
0 8 14 7397.33 146.04 85.74 180.0
1 8 14 5055.17 106.78 71.21 0.0
2 8 14 276.31 59.37 15.61 180.0
3 8 14 1093.11 66.32 31.53 180.0
4 8 14 340.10 68.59 15.85 180.0
5 8 14 4892.62 96.65 71.52 0.0
6 8 14 5169.38 132.44 72.81 0.0
7 8 14 6095.35 145.45 77.90 180.0
8 8 14 35.92 112.01 6.43 0.0
9 8 14 970.05 194.38 30.86 180.0
10 8 14 8360.98 314.44 88.22 0.0
-5 9 14 4001.45 282.03 62.94 180.0
-4 9 14 666.52 223.63 27.87 0.0
-3 9 14 380.60 223.76 26.16 0.0
-2 9 14 240.95 198.31 16.84 0.0
-1 9 14 11016.79 300.00 106.92 180.0
0 9 14 7681.77 157.65 87.14 0.0
1 9 14 87.20 61.91 8.40 180.0
2 9 14 3689.62 108.60 58.59 0.0
3 9 14 4590.44 90.80 66.20 180.0
4 9 14 980.58 70.07 31.95 180.0
5 9 14 3010.09 89.46 54.74 0.0
6 9 14 521.66 80.21 22.70 0.0
7 9 14 335.48 93.10 20.73 0.0
8 9 14 4974.81 229.01 73.32 180.0
9 9 14 2332.05 204.49 49.52 0.0
10 9 14 62.36 230.60 1.42 0.0
-4 10 14 82.82 253.11 14.08 0.0
-3 10 14 11461.29 345.76 109.62 0.0
-2 10 14 3828.07 214.28 62.10 180.0
-1 10 14 1443.51 132.86 38.77 180.0
0 10 14 9043.44 196.63 96.34 180.0
1 10 14 26169.31 313.24 160.63 0.0
2 10 14 216.09 60.31 14.37 180.0
3 10 14 147.39 82.05 8.14 180.0
4 10 14 6445.00 135.31 80.41 180.0
5 10 14 4935.26 98.81 67.84 0.0
6 10 14 35.95 79.73 4.83 0.0
7 10 14 755.22 91.78 28.05 180.0
8 10 14 844.78 173.48 26.11 180.0
9 10 14 100.52 200.36 10.14 180.0
10 10 14 5899.90 280.53 73.55 0.0
-4 11 14 770.06 290.87 28.24 0.0
-3 11 14 2538.39 217.35 49.90 0.0
-2 11 14 679.27 196.91 28.64 0.0
-1 11 14 20661.02 962.34 139.53 180.0
0 11 14 3424.89 145.52 60.07 0.0
1 11 14 2281.59 211.69 49.10 180.0
2 11 14 20893.43 247.55 141.95 0.0
3 11 14 18353.56 159.33 132.62 180.0
4 11 14 523.05 71.72 23.68 0.0
5 11 14 36.96 73.70 1.30 0.0
6 11 14 5271.52 139.00 72.86 0.0
7 11 14 926.04 126.74 33.58 180.0
8 11 14 511.74 178.02 27.75 180.0
9 11 14 288.50 206.12 9.40 0.0
10 11 14 178.71 237.35 12.16 0.0
-3 12 14 1521.67 265.35 41.54 0.0
-2 12 14 51.74 174.82 1.13 180.0
-1 12 14 2016.60 191.90 46.26 180.0
0 12 14 3385.35 178.11 58.63 180.0
1 12 14 26130.76 405.91 161.61 0.0
2 12 14 0.09 89.21 0.12 180.0
3 12 14 730.11 104.04 26.04 180.0
4 12 14 14940.06 261.90 121.75 180.0
5 12 14 6587.95 113.54 79.60 0.0
6 12 14 69.43 123.78 8.94 0.0
7 12 14 1360.27 207.19 37.69 0.0
8 12 14 7506.06 250.46 85.73 180.0
9 12 14 347.08 208.55 15.47 0.0
10 12 14 683.30 235.53 31.99 0.0
-3 13 14 3380.37 286.16 56.63 0.0
-2 13 14 886.89 190.11 31.64 180.0
-1 13 14 2737.93 171.51 52.36 180.0
0 13 14 985.11 162.72 34.22 180.0
1 13 14 1257.91 119.72 36.96 0.0
2 13 14 8939.86 635.51 92.98 0.0
3 13 14 9213.54 190.46 96.81 180.0
4 13 14 0.00 103.55 6.98 0.0
5 13 14 1101.24 81.57 31.82 180.0
6 13 14 13357.03 296.75 115.69 0.0
7 13 14 6265.21 212.98 77.97 180.0
8 13 14 0.00 18402.86 1.65 180.0
9 13 14 1507.42 198.47 35.98 180.0
10 13 14 3253.63 233.74 58.56 0.0
-3 14 14 0.00 259.85 0.17 0.0
-2 14 14 1352.98 188.43 38.41 0.0
-1 14 14 11230.80 322.37 102.94 180.0
0 14 14 5.88 40.19 2.73 180.0
1 14 14 1231.28 131.38 33.20 0.0
2 14 14 3021.17 170.27 57.14 0.0
3 14 14 2416.89 265.71 51.15 180.0
4 14 14 3246.94 168.55 57.00 180.0
5 14 14 1131.87 197.05 34.67 0.0
6 14 14 5779.58 337.94 76.68 0.0
9 14 14 811.93 215.60 26.03 0.0
10 14 14 0.00 155.48 4.79 0.0
-2 15 14 2453.97 322.37 46.84 180.0
-1 15 14 320.48 155.15 15.09 0.0
0 15 14 5625.19 167.73 75.29 180.0
1 15 14 10301.58 447.60 101.43 0.0
2 15 14 0.00 155.94 10.20 180.0
3 15 14 493.28 186.47 25.69 180.0
4 15 14 4637.05 379.91 67.58 180.0
5 15 14 355.04 217.12 16.52 0.0
9 15 14 2621.05 220.21 48.89 180.0
10 15 14 5164.04 252.93 71.18 0.0
-1 16 14 11215.50 275.98 102.52 180.0
0 16 14 1188.81 166.08 34.73 0.0
1 16 14 1402.03 204.17 35.54 180.0
2 16 14 3739.35 201.96 60.28 0.0
3 16 14 3575.11 248.25 59.60 180.0
4 16 14 1172.33 211.41 33.68 180.0
0 17 14 7506.36 438.46 87.88 180.0
1 17 14 13582.37 335.07 114.05 0.0
2 17 14 5737.18 263.29 75.23 180.0
3 17 14 759.49 297.50 33.95 0.0
4 23 14 99.38 236.76 2.26 0.0
-4 -11 15 56.40 218.56 3.43 0.0
-3 -11 15 1528.41 207.53 37.59 180.0
-5 -10 15 540.57 213.12 21.07 0.0
-4 -10 15 72.51 201.44 5.42 180.0
-3 -10 15 8.97 70.25 8.60 180.0
-6 -9 15 460.41 199.27 19.57 180.0
-5 -9 15 3974.35 217.41 61.42 0.0
-4 -9 15 0.00 271.43 8.59 180.0
-3 -9 15 367.02 182.82 16.50 180.0
-7 -8 15 3365.95 214.87 57.11 180.0
-6 -8 15 1150.54 190.55 33.83 0.0
-5 -8 15 57.55 175.68 16.94 0.0
-4 -8 15 544.02 169.63 26.69 0.0
-3 -8 15 5128.29 204.32 67.64 180.0
-2 -8 15 349.31 156.09 15.64 0.0
-7 -7 15 713.51 195.10 24.02 180.0
-6 -7 15 37.60 175.70 4.81 180.0
-5 -7 15 8121.69 254.30 88.03 0.0
-4 -7 15 43.01 162.23 3.74 180.0
-3 -7 15 2233.04 154.27 48.92 180.0
-2 -7 15 4595.02 179.60 66.38 180.0
-8 -6 15 154.16 215.50 14.62 180.0
-7 -6 15 3174.33 203.76 58.40 180.0
-6 -6 15 891.76 156.48 27.65 0.0
-5 -6 15 254.92 159.09 18.35 0.0
-4 -6 15 2022.87 152.28 44.59 0.0
-3 -6 15 11093.39 253.31 104.96 180.0
-2 -6 15 1109.19 136.67 34.00 0.0
-7 -5 15 1821.84 174.72 42.67 180.0
-6 -5 15 82.23 173.10 3.59 180.0
-5 -5 15 4960.65 197.84 70.92 0.0
-4 -5 15 475.94 130.97 16.66 180.0
-3 -5 15 1277.01 125.60 38.31 180.0
-2 -5 15 5951.49 179.40 75.23 180.0
-1 -5 15 16088.34 789.70 123.79 0.0
0 -5 15 9.16 71.46 6.75 0.0
1 -5 15 292.57 201.91 20.19 0.0
2 -5 15 11548.77 262.00 106.49 180.0
-8 -4 15 2621.15 199.62 49.07 180.0
-7 -4 15 42.62 171.82 9.48 180.0
-6 -4 15 1.81 6.54 8.12 180.0
-5 -4 15 1782.78 150.60 48.65 0.0
-4 -4 15 419.44 102.52 19.65 0.0
-3 -4 15 5356.57 137.63 69.79 180.0
-2 -4 15 667.43 100.33 22.91 0.0
-1 -4 15 1041.02 93.58 32.62 180.0
0 -4 15 17138.35 318.52 125.62 0.0
1 -4 15 10923.81 331.59 103.66 180.0
2 -4 15 129.97 92.70 8.44 0.0
3 -4 15 570.87 150.06 24.67 180.0
-8 -3 15 958.45 197.38 31.97 0.0
-7 -3 15 5564.09 221.01 74.76 180.0
-6 -3 15 50.31 142.08 6.40 0.0
-5 -3 15 379.53 135.33 17.47 0.0
-4 -3 15 283.82 100.25 17.34 0.0
-3 -3 15 2365.78 155.83 50.17 180.0
-2 -3 15 851.27 94.01 30.10 180.0
-1 -3 15 3891.84 302.11 63.16 0.0
0 -3 15 1363.67 170.83 38.56 0.0
1 -3 15 206.03 100.99 10.82 0.0
2 -3 15 12190.19 283.09 108.47 180.0
3 -3 15 1472.21 95.66 37.89 0.0
4 -3 15 1636.09 217.27 40.30 0.0
-9 -2 15 3140.43 218.12 54.04 0.0
-8 -2 15 1407.53 191.05 37.57 180.0
-7 -2 15 16.22 159.27 2.62 180.0
-6 -2 15 399.43 135.27 22.99 180.0
-5 -2 15 3486.77 260.16 59.23 0.0
-4 -2 15 1365.93 94.08 39.52 180.0
-3 -2 15 75.95 59.96 12.96 180.0
-2 -2 15 5388.92 143.18 74.12 180.0
-1 -2 15 2622.72 236.65 51.90 0.0
0 -2 15 2029.90 174.77 44.93 0.0
1 -2 15 1158.40 173.39 34.17 180.0
2 -2 15 369.98 81.00 18.53 180.0
3 -2 15 345.92 86.45 17.82 180.0
4 -2 15 5368.08 138.27 73.28 0.0
5 -2 15 199.88 168.27 10.76 180.0
-9 -1 15 2105.47 214.37 44.13 0.0
-8 -1 15 646.06 187.37 25.09 0.0
-7 -1 15 6560.32 233.68 78.84 180.0
-6 -1 15 0.00 80.01 8.29 0.0
-5 -1 15 274.56 104.71 18.08 0.0
-4 -1 15 1962.35 96.29 46.10 0.0
-3 -1 15 4662.14 120.50 67.23 180.0
-2 -1 15 3.63 19.65 4.17 180.0
-1 -1 15 373.79 81.36 19.55 180.0
0 -1 15 2669.49 97.25 52.83 0.0
1 -1 15 1506.95 100.52 39.66 180.0
2 -1 15 3357.16 90.49 57.60 180.0
3 -1 15 184.36 88.74 14.35 0.0
4 -1 15 4095.16 153.91 63.66 0.0
5 -1 15 3439.13 183.81 58.05 0.0
6 -1 15 8941.34 263.59 92.35 180.0
-9 0 15 2963.49 216.17 55.28 0.0
-8 0 15 136.28 189.55 4.73 180.0
-7 0 15 729.20 161.62 29.37 180.0
-6 0 15 1856.87 151.22 45.10 180.0
-5 0 15 8454.99 224.39 87.75 0.0
-4 0 15 1459.60 98.51 39.64 180.0
-3 0 15 549.00 82.98 19.90 0.0
-2 0 15 16346.72 181.42 126.85 180.0
-1 0 15 17776.66 179.90 133.98 0.0
0 0 15 2939.35 95.26 54.61 180.0
1 0 15 295.35 85.60 18.36 0.0
2 0 15 6047.95 130.56 78.00 180.0
3 0 15 187.38 77.88 8.12 0.0
4 0 15 1611.02 141.76 42.44 0.0
5 0 15 584.58 92.97 22.02 0.0
6 0 15 102.32 163.48 10.51 180.0
7 0 15 1443.44 196.97 42.58 180.0
8 0 15 4442.80 235.33 61.59 0.0
-9 1 15 6254.86 255.15 75.68 0.0
-8 1 15 90.91 186.05 9.76 180.0
-7 1 15 2929.59 179.93 51.54 180.0
-6 1 15 111.53 128.99 7.07 0.0
-5 1 15 2090.89 139.25 47.26 0.0
-4 1 15 11493.78 244.98 104.40 0.0
-3 1 15 12166.59 238.26 105.57 180.0
-2 1 15 94.90 85.59 12.62 180.0
-1 1 15 5484.09 130.48 74.98 180.0
0 1 15 15816.54 135.80 127.04 0.0
1 1 15 6265.47 206.88 79.03 180.0
2 1 15 0.00 57.55 0.87 180.0
3 1 15 1959.97 87.58 45.23 180.0
4 1 15 3103.86 103.69 56.70 0.0
5 1 15 18.13 85.01 4.48 180.0
6 1 15 2806.28 127.75 54.28 180.0
7 1 15 163.52 124.55 6.97 0.0
8 1 15 85.12 143.71 5.94 180.0
9 1 15 7154.21 270.04 85.97 0.0
-9 2 15 276.41 218.78 14.14 0.0
-8 2 15 1614.94 187.08 41.17 0.0
-7 2 15 4063.15 199.87 59.48 180.0
-6 2 15 1.42 244.84 0.98 0.0
-5 2 15 5404.71 133.02 75.71 0.0
-4 2 15 3290.09 114.14 57.56 0.0
-3 2 15 272.15 85.87 17.72 180.0
-2 2 15 8670.08 154.07 91.68 180.0
-1 2 15 12164.84 134.65 108.59 0.0
0 2 15 3346.90 79.05 57.75 180.0
1 2 15 2304.62 87.25 47.93 0.0
2 2 15 23286.93 354.03 154.02 180.0
3 2 15 2270.19 78.22 47.16 0.0
4 2 15 55.11 84.28 4.68 0.0
5 2 15 736.07 85.56 27.96 0.0
6 2 15 3407.52 129.65 59.65 180.0
7 2 15 219.39 121.56 12.89 180.0
8 2 15 791.23 134.52 26.79 0.0
9 2 15 446.84 158.86 22.44 0.0
-9 3 15 3597.40 221.27 56.64 0.0
-8 3 15 407.74 197.16 18.96 180.0
-7 3 15 54.03 161.49 5.75 180.0
-6 3 15 1480.43 144.58 41.25 180.0
-5 3 15 2991.61 169.81 57.62 0.0
-4 3 15 4448.79 213.35 64.32 0.0
-3 3 15 2191.33 177.08 47.06 180.0
-2 3 15 3211.68 86.40 58.04 180.0
-1 3 15 57.22 55.17 5.35 180.0
0 3 15 23004.93 173.37 150.81 0.0
1 3 15 598.59 92.94 24.25 180.0
2 3 15 2097.65 93.92 46.68 180.0
3 3 15 6713.91 136.96 84.16 180.0
4 3 15 4609.01 108.22 69.92 0.0
5 3 15 1059.50 83.59 34.56 180.0
6 3 15 203.41 94.95 14.86 0.0
7 3 15 3762.37 138.25 62.41 180.0
8 3 15 1038.68 133.02 31.51 0.0
9 3 15 611.41 153.08 24.15 0.0
-9 4 15 180.49 223.40 10.78 180.0
-7 4 15 7521.61 248.42 85.83 180.0
-6 4 15 79.72 143.86 11.03 0.0
-5 4 15 400.57 100.32 20.22 0.0
-4 4 15 10383.45 185.85 103.36 0.0
-3 4 15 5004.88 131.60 71.57 180.0
-2 4 15 264.09 66.80 17.18 180.0
-1 4 15 132.21 62.31 10.05 0.0
0 4 15 13463.94 136.25 116.80 0.0
1 4 15 1987.17 96.37 46.29 0.0
2 4 15 7454.53 118.54 87.05 180.0
3 4 15 98.49 73.02 13.70 180.0
4 4 15 968.26 108.53 34.26 0.0
5 4 15 1229.42 96.58 36.02 0.0
6 4 15 8762.23 237.96 95.01 180.0
7 4 15 14.83 145.13 3.34 180.0
8 4 15 166.81 124.10 13.19 180.0
9 4 15 1602.99 251.40 37.97 0.0
10 4 15 202.70 265.53 20.36 180.0
-8 5 15 316.64 197.57 14.94 180.0
-7 5 15 21.69 50.10 4.64 0.0
-6 5 15 5312.33 205.89 70.68 180.0
-5 5 15 2401.22 235.17 50.87 0.0
-4 5 15 156.33 93.62 15.19 0.0
-3 5 15 3202.27 115.10 56.84 0.0
-2 5 15 5920.18 173.29 75.44 180.0
-1 5 15 3018.58 82.16 54.62 0.0
0 5 15 7793.65 109.65 88.21 0.0
1 5 15 562.63 81.41 24.10 0.0
2 5 15 7611.59 136.87 88.68 180.0
3 5 15 3997.19 93.68 64.14 180.0
4 5 15 7296.46 142.36 87.34 0.0
5 5 15 760.28 78.75 28.92 0.0
6 5 15 218.78 90.71 14.60 0.0
7 5 15 19696.70 282.99 141.96 180.0
8 5 15 3691.13 143.48 60.42 0.0
9 5 15 490.88 143.39 22.04 180.0
10 5 15 492.01 251.16 21.36 0.0
-8 6 15 78.01 200.86 10.12 0.0
-7 6 15 5266.29 226.21 69.45 180.0
-6 6 15 70.64 149.14 7.90 0.0
-5 6 15 60.94 112.08 11.53 180.0
-4 6 15 4491.98 139.92 68.13 0.0
-3 6 15 10792.20 183.27 103.54 180.0
-2 6 15 947.39 89.22 32.22 0.0
-1 6 15 9334.61 147.19 97.84 180.0
0 6 15 41016.56 233.57 201.60 0.0
1 6 15 221.27 58.80 14.62 180.0
2 6 15 1375.63 73.29 37.10 180.0
3 6 15 1237.10 78.28 35.38 180.0
4 6 15 3468.32 87.72 60.82 0.0
5 6 15 7204.39 126.96 85.96 0.0
6 6 15 6036.75 126.34 79.04 180.0
7 6 15 145.45 100.39 14.53 180.0
8 6 15 777.83 123.98 28.59 180.0
9 6 15 5637.62 319.67 74.55 0.0
10 6 15 1643.03 262.54 42.84 180.0
-6 7 15 5087.29 205.62 67.72 180.0
-5 7 15 1495.95 126.04 38.56 0.0
-4 7 15 564.77 109.98 25.30 180.0
-3 7 15 2744.88 115.08 51.43 0.0
-2 7 15 22825.25 801.44 149.11 180.0
-1 7 15 6379.78 110.51 80.72 0.0
0 7 15 997.60 70.00 32.77 180.0
1 7 15 15513.52 1082.83 125.50 0.0
2 7 15 6906.24 143.45 81.37 180.0
3 7 15 42.60 64.80 6.93 0.0
4 7 15 3295.68 84.87 58.03 0.0
5 7 15 9469.83 141.02 98.75 0.0
6 7 15 102.48 87.35 9.64 180.0
7 7 15 11617.91 253.78 106.88 180.0
8 7 15 2666.70 206.65 51.74 0.0
9 7 15 125.62 211.08 4.83 180.0
10 7 15 2315.75 248.85 49.07 0.0
-4 8 15 312.23 112.15 19.52 0.0
-3 8 15 2879.88 197.50 53.18 180.0
-2 8 15 602.41 109.95 27.88 180.0
-1 8 15 3807.17 204.75 61.19 180.0
0 8 15 15910.56 321.32 126.53 0.0
1 8 15 5279.05 131.21 73.82 180.0
2 8 15 0.45 65.07 0.11 0.0
3 8 15 4257.78 130.85 65.16 180.0
4 8 15 11679.30 135.95 108.17 0.0
5 8 15 3493.07 91.72 60.49 0.0
6 8 15 0.00 25.40 8.86 180.0
7 8 15 1603.99 100.93 42.41 180.0
8 8 15 12.11 60.15 7.89 180.0
9 8 15 5969.17 262.78 76.59 0.0
10 8 15 57.16 260.11 18.32 180.0
-4 9 15 702.33 259.65 31.84 0.0
-3 9 15 125.29 249.63 6.97 180.0
-2 9 15 11176.01 326.88 102.80 180.0
-1 9 15 228.81 181.91 18.41 0.0
0 9 15 334.73 94.36 19.18 180.0
1 9 15 5030.31 100.15 69.82 0.0
2 9 15 4662.17 90.46 68.45 180.0
3 9 15 12.47 70.84 1.50 0.0
4 9 15 124.44 73.18 9.49 180.0
5 9 15 10465.17 136.32 100.12 0.0
6 9 15 3020.60 101.71 55.86 180.0
7 9 15 0.36 14.66 4.91 0.0
9 9 15 4928.44 245.91 67.88 0.0
10 9 15 841.48 255.11 27.89 0.0
-4 10 15 1504.83 251.96 42.63 0.0
-3 10 15 674.60 230.39 27.04 0.0
-2 10 15 12976.50 355.06 114.51 180.0
-1 10 15 90.53 202.12 3.44 0.0
0 10 15 1315.41 171.95 35.32 0.0
1 10 15 525.29 66.41 22.77 180.0
2 10 15 2262.94 69.57 47.48 180.0
3 10 15 3734.34 90.87 60.24 180.0
4 10 15 4303.28 105.42 64.70 0.0
5 10 15 154.32 72.09 13.64 0.0
6 10 15 544.10 86.65 23.95 0.0
7 10 15 4395.38 135.23 66.27 180.0
8 10 15 467.70 186.54 27.18 0.0
9 10 15 1441.50 214.01 40.42 0.0
10 10 15 734.01 248.32 34.11 0.0
-3 11 15 2129.49 269.24 51.05 180.0
-2 11 15 405.67 237.44 23.28 180.0
-1 11 15 4627.61 231.19 66.91 180.0
0 11 15 2262.06 146.68 46.04 0.0
1 11 15 610.16 147.46 23.98 0.0
2 11 15 6437.68 105.70 80.24 180.0
3 11 15 1869.41 149.40 41.66 180.0
4 11 15 282.27 75.81 17.97 180.0
5 11 15 4216.20 100.97 63.97 0.0
6 11 15 3974.13 102.54 61.76 180.0
7 11 15 2048.49 222.39 46.32 0.0
8 11 15 3600.56 207.57 60.99 180.0
9 11 15 9109.44 302.35 97.99 0.0
10 11 15 33.46 245.08 7.82 180.0
-3 12 15 5299.94 279.37 71.10 0.0
-2 12 15 19555.83 441.76 139.11 180.0
-1 12 15 2054.45 196.95 45.87 0.0
0 12 15 162.40 164.02 8.23 0.0
1 12 15 6399.66 149.98 80.76 0.0
2 12 15 7119.76 218.95 83.96 180.0
3 12 15 4408.41 122.27 65.83 180.0
4 12 15 857.25 77.65 29.09 0.0
5 12 15 242.68 82.13 13.56 180.0
6 12 15 977.16 90.65 31.24 0.0
7 12 15 13627.08 300.98 114.77 180.0
8 12 15 5241.26 229.82 68.18 0.0
9 12 15 104.07 212.40 1.43 180.0
10 12 15 2574.53 240.29 52.73 0.0
-2 13 15 975.04 275.08 34.38 0.0
-1 13 15 12474.25 326.53 109.86 180.0
0 13 15 24319.33 341.08 150.56 0.0
1 13 15 0.00 123.22 3.99 180.0
2 13 15 240.82 171.31 15.27 180.0
3 13 15 10471.06 173.84 101.33 180.0
4 13 15 798.90 131.46 29.15 0.0
5 13 15 1394.98 85.05 38.02 0.0
6 13 15 255.12 123.00 13.55 180.0
7 13 15 373.15 166.43 22.24 180.0
8 13 15 6191.88 237.79 73.95 180.0
9 13 15 4528.39 238.32 66.98 0.0
10 13 15 761.65 248.45 30.98 180.0
-2 14 15 6721.65 217.41 81.32 180.0
-1 14 15 355.13 195.18 19.24 0.0
0 14 15 551.32 146.45 24.53 0.0
1 14 15 18789.38 304.36 131.36 0.0
2 14 15 7750.00 224.98 85.05 180.0
3 14 15 1750.63 181.86 43.64 180.0
4 14 15 0.29 108.67 0.52 180.0
5 14 15 4968.23 217.32 71.72 0.0
7 14 15 7379.41 230.60 85.38 180.0
8 14 15 183.04 193.87 5.48 0.0
9 14 15 0.00 250.39 2.97 0.0
10 14 15 698.77 259.24 29.74 0.0
-2 15 15 0.00 414.67 5.90 180.0
-1 15 15 3117.69 164.53 56.07 180.0
0 15 15 10513.44 261.67 99.91 0.0
1 15 15 0.00 171.41 1.10 180.0
2 15 15 283.61 200.82 13.71 0.0
3 15 15 6049.77 243.51 76.31 180.0
4 15 15 1760.62 215.61 42.46 0.0
5 15 15 1093.90 316.93 31.38 0.0
9 15 15 268.16 225.94 19.06 0.0
10 15 15 688.39 270.99 25.22 0.0
-1 16 15 543.72 289.02 24.30 180.0
0 16 15 1878.38 171.97 45.69 0.0
1 16 15 5845.45 220.43 74.68 0.0
2 16 15 2064.42 635.45 43.25 180.0
3 16 15 766.26 210.89 25.63 180.0
-4 -10 16 2308.97 217.73 46.86 180.0
-5 -9 16 1419.22 206.72 38.65 180.0
-4 -9 16 50.14 204.39 1.49 0.0
-3 -9 16 2744.24 193.38 50.22 180.0
-6 -8 16 70.51 206.24 4.75 0.0
-5 -8 16 412.13 194.14 16.83 0.0
-4 -8 16 4676.05 213.42 66.84 180.0
-3 -8 16 180.38 174.50 12.42 0.0
-6 -7 16 1246.91 190.41 32.96 0.0
-5 -7 16 0.35 1.73 2.27 180.0
-4 -7 16 2113.32 168.07 48.26 180.0
-3 -7 16 1355.67 163.51 35.16 180.0
4 -7 16 503.88 222.69 21.49 0.0
-7 -6 16 188.94 210.08 14.24 180.0
-6 -6 16 2984.28 196.64 56.53 0.0
-5 -6 16 36.14 176.75 1.92 180.0
-4 -6 16 3632.06 184.90 57.43 180.0
-3 -6 16 1984.42 153.06 44.56 180.0
-2 -6 16 0.00 18.58 8.46 0.0
4 -6 16 508.06 206.60 21.61 180.0
-7 -5 16 935.11 188.94 28.11 0.0
-6 -5 16 1077.84 174.05 36.03 0.0
-4 -5 16 8889.67 243.56 92.33 180.0
-3 -5 16 424.96 143.95 16.98 180.0
-2 -5 16 743.59 137.97 21.53 0.0
3 -5 16 341.88 178.23 11.37 0.0
4 -5 16 717.61 187.48 28.75 0.0
-8 -4 16 337.39 217.19 18.16 0.0
-7 -4 16 1702.64 182.19 40.95 180.0
-6 -4 16 8662.77 260.24 94.21 0.0
-5 -4 16 373.88 156.72 19.77 180.0
-4 -4 16 28.62 143.54 7.17 0.0
-3 -4 16 8907.62 225.95 94.10 180.0
-2 -4 16 7311.91 173.89 85.92 0.0
-1 -4 16 452.84 341.08 22.59 0.0
0 -4 16 566.77 311.70 21.96 180.0
2 -4 16 776.05 170.13 28.68 180.0
3 -4 16 3845.06 193.95 58.07 0.0
4 -4 16 624.52 179.29 23.69 180.0
-8 -3 16 1892.91 205.21 39.25 180.0
-7 -3 16 813.51 173.49 26.51 0.0
-6 -3 16 1123.59 156.45 34.48 0.0
-5 -3 16 3589.54 179.30 56.80 0.0
-4 -3 16 7837.34 223.61 88.76 180.0
-3 -3 16 35.29 53.52 7.39 0.0
-2 -3 16 301.84 104.15 13.61 180.0
-1 -3 16 15723.25 295.57 123.41 0.0
0 -3 16 2838.00 190.58 51.92 180.0
1 -3 16 6630.12 202.22 82.21 180.0
2 -3 16 83.03 95.44 4.27 0.0
3 -3 16 1183.40 112.72 35.03 0.0
4 -3 16 975.55 165.39 28.92 0.0
5 -3 16 8244.72 270.81 89.92 180.0
-8 -2 16 503.12 201.82 24.78 180.0
-7 -2 16 523.91 173.93 26.49 180.0
-6 -2 16 2946.31 178.71 52.48 0.0
-5 -2 16 107.07 138.43 3.26 0.0
-4 -2 16 960.51 112.20 28.95 0.0
-3 -2 16 3434.39 136.06 57.38 180.0
-2 -2 16 6777.10 139.75 83.17 0.0
-1 -2 16 135.53 94.68 4.53 180.0
0 -2 16 382.88 172.09 18.52 0.0
1 -2 16 10848.11 170.17 102.30 180.0
2 -2 16 428.74 89.55 21.96 0.0
3 -2 16 1820.41 121.01 41.48 0.0
4 -2 16 775.81 116.85 28.66 0.0
5 -2 16 3892.77 144.75 63.23 180.0
-8 -1 16 700.97 200.79 25.76 180.0
-7 -1 16 84.40 169.71 10.33 180.0
-6 -1 16 1372.35 155.18 36.97 0.0
-5 -1 16 377.15 131.87 22.59 0.0
-4 -1 16 1225.48 106.87 34.69 180.0
-3 -1 16 0.00 104.91 0.88 180.0
-2 -1 16 0.00 60.55 0.83 0.0
-1 -1 16 19213.84 199.66 136.14 0.0
0 -1 16 3275.98 164.88 54.67 180.0
1 -1 16 1174.45 98.07 36.27 180.0
2 -1 16 926.91 83.06 31.64 180.0
3 -1 16 5871.37 116.56 76.38 0.0
4 -1 16 247.84 105.56 13.47 0.0
5 -1 16 2718.06 127.72 51.51 180.0
6 -1 16 2676.51 136.11 50.41 180.0
7 -1 16 441.11 199.51 18.24 0.0
8 -1 16 1025.69 222.42 35.12 0.0
-8 0 16 4964.33 234.00 70.03 180.0
-7 0 16 552.11 179.06 22.78 0.0
-6 0 16 17.08 143.43 8.92 0.0
-5 0 16 1085.75 133.66 34.01 0.0
-4 0 16 446.68 102.98 25.20 180.0
-3 0 16 1467.34 95.88 36.65 180.0
-2 0 16 1220.11 97.58 35.74 0.0
-1 0 16 85.58 70.06 12.82 0.0
0 0 16 2326.42 100.79 47.54 0.0
1 0 16 2839.15 121.13 52.50 180.0
2 0 16 877.95 83.54 29.48 0.0
3 0 16 159.94 83.09 14.88 0.0
4 0 16 3794.31 138.40 62.91 0.0
5 0 16 9330.11 185.54 96.57 180.0
6 0 16 145.62 123.63 11.05 180.0
7 0 16 17.69 140.24 1.18 0.0
8 0 16 1318.56 210.67 38.74 0.0
-8 1 16 193.39 195.08 16.92 180.0
-7 1 16 4600.89 213.68 65.62 180.0
-6 1 16 1532.95 155.80 40.95 0.0
-5 1 16 84.30 129.97 6.08 0.0
-4 1 16 0.00 72.94 4.06 0.0
-3 1 16 3585.93 126.04 63.74 180.0
-2 1 16 246.53 93.41 15.70 0.0
-1 1 16 4669.25 98.62 67.15 0.0
0 1 16 2300.46 105.78 49.54 180.0
1 1 16 207.79 95.13 12.69 0.0
2 1 16 3491.16 91.52 59.43 180.0
3 1 16 16739.57 202.17 128.86 0.0
4 1 16 968.66 90.21 30.87 180.0
5 1 16 713.36 100.63 26.40 0.0
6 1 16 10262.20 423.31 101.59 180.0
7 1 16 4969.94 200.33 69.43 0.0
8 1 16 561.22 153.64 20.38 0.0
-8 2 16 7217.56 262.44 77.76 180.0
-7 2 16 458.76 167.93 20.70 0.0
-6 2 16 302.61 152.56 22.70 180.0
-5 2 16 6156.53 167.97 78.52 0.0
-4 2 16 9094.41 161.52 93.45 180.0
-3 2 16 40.02 97.10 4.17 0.0
-2 2 16 497.15 138.20 24.73 180.0
-1 2 16 7508.03 204.67 87.05 0.0
0 2 16 309.97 94.52 15.38 0.0
1 2 16 1539.05 125.01 38.45 180.0
2 2 16 21.57 52.32 6.22 180.0
3 2 16 145.13 74.98 10.75 0.0
4 2 16 4892.84 158.05 70.80 0.0
5 2 16 5023.17 192.08 73.85 180.0
6 2 16 3119.97 130.30 54.88 0.0
7 2 16 1750.54 385.35 43.77 180.0
8 2 16 5467.90 223.26 75.72 0.0
9 2 16 1191.82 250.20 34.10 180.0
-8 3 16 842.00 197.74 31.15 180.0
-7 3 16 4715.94 215.72 66.51 180.0
-6 3 16 4089.18 191.78 63.01 0.0
-5 3 16 1768.94 259.50 44.47 0.0
-4 3 16 759.18 105.45 27.86 0.0
-3 3 16 21828.76 1027.13 147.16 180.0
-2 3 16 4708.98 119.47 65.92 0.0
-1 3 16 101.63 67.64 10.45 0.0
0 3 16 1550.43 78.44 40.23 0.0
1 3 16 3615.08 158.84 59.89 180.0
2 3 16 1259.64 79.02 36.49 180.0
3 3 16 5774.97 279.44 77.51 0.0
4 3 16 12.41 92.83 2.06 0.0
5 3 16 111.39 100.70 14.57 0.0
6 3 16 9746.03 194.95 99.45 180.0
7 3 16 5058.62 511.13 70.75 0.0
8 3 16 0.00 142.99 9.53 180.0
9 3 16 1181.39 160.36 33.78 0.0
-8 4 16 807.30 208.62 25.78 180.0
-7 4 16 845.71 176.68 27.18 180.0
-6 4 16 317.46 154.27 15.38 0.0
-5 4 16 5702.00 417.88 72.57 0.0
-4 4 16 3489.54 134.59 59.34 180.0
-3 4 16 192.11 101.11 17.99 180.0
-2 4 16 3650.29 95.00 61.20 180.0
-1 4 16 13216.61 171.06 114.19 0.0
0 4 16 1258.83 71.08 35.01 180.0
1 4 16 3394.27 115.60 58.09 180.0
2 4 16 1726.46 86.96 41.75 180.0
3 4 16 3538.28 95.49 61.44 0.0
4 4 16 467.73 89.66 21.35 0.0
5 4 16 144.05 152.87 15.73 180.0
6 4 16 7.61 104.75 1.76 180.0
7 4 16 293.28 122.60 14.09 180.0
8 4 16 4956.43 167.61 69.92 0.0
9 4 16 592.99 156.49 25.52 180.0
-8 5 16 550.58 213.22 24.27 180.0
-7 5 16 1386.35 182.55 36.05 180.0
-6 5 16 2767.40 182.04 50.38 0.0
-5 5 16 2381.64 155.65 48.81 0.0
-4 5 16 110.22 109.98 10.80 180.0
-3 5 16 18582.15 1052.56 134.90 180.0
-2 5 16 1823.55 130.68 43.18 0.0
-1 5 16 538.46 70.21 23.53 0.0
0 5 16 14610.88 299.42 119.47 0.0
1 5 16 20460.60 670.91 140.63 180.0
2 5 16 90.07 75.41 10.03 180.0
3 5 16 154.18 83.96 15.13 0.0
4 5 16 5303.19 134.05 75.77 0.0
5 5 16 1035.72 97.65 33.90 180.0
6 5 16 1952.08 114.12 43.97 180.0
7 5 16 621.00 119.63 27.01 0.0
8 5 16 867.87 130.76 32.10 0.0
9 5 16 98.97 153.00 7.77 0.0
-8 6 16 0.00 186.59 2.16 0.0
-7 6 16 2991.46 202.17 56.28 180.0
-6 6 16 1844.97 169.50 44.23 0.0
-5 6 16 1019.95 135.73 31.40 0.0
-4 6 16 339.38 114.36 21.01 180.0
-3 6 16 2264.79 117.89 50.99 180.0
-2 6 16 1283.32 163.29 34.57 180.0
-1 6 16 15897.00 185.42 123.85 0.0
0 6 16 682.37 69.34 24.39 180.0
1 6 16 861.31 127.70 30.23 180.0
2 6 16 4927.98 106.36 71.25 180.0
3 6 16 8835.05 137.04 96.60 0.0
4 6 16 172.16 87.86 13.48 0.0
5 6 16 187.29 88.86 12.04 0.0
6 6 16 8363.44 186.76 95.54 180.0
7 6 16 97.44 111.72 9.80 0.0
8 6 16 1157.90 129.77 32.86 0.0
9 6 16 57.83 150.89 3.13 180.0
-7 7 16 79.60 188.76 3.63 180.0
-5 7 16 2489.66 165.84 49.85 0.0
-4 7 16 1127.71 114.60 34.99 180.0
-3 7 16 1950.95 323.38 45.30 180.0
-2 7 16 188.35 101.45 6.66 0.0
-1 7 16 2117.20 83.12 48.76 0.0
0 7 16 9097.38 133.81 94.14 0.0
1 7 16 19454.38 793.18 137.20 180.0
2 7 16 9.74 47.99 3.03 180.0
3 7 16 958.78 78.56 32.78 180.0
4 7 16 25907.82 256.35 162.05 0.0
5 7 16 8832.91 142.51 95.49 180.0
6 7 16 25.24 113.88 6.32 0.0
7 7 16 1884.85 117.25 48.10 180.0
8 7 16 6890.29 176.12 81.80 0.0
9 7 16 23.18 82.61 8.19 180.0
10 7 16 581.27 268.29 26.31 180.0
-5 8 16 89.69 151.14 6.85 180.0
-4 8 16 1180.34 118.54 32.49 0.0
-3 8 16 9379.61 324.88 96.89 180.0
-2 8 16 329.43 99.03 17.83 0.0
-1 8 16 1969.53 203.91 44.43 0.0
0 8 16 40.19 102.42 3.38 180.0
1 8 16 862.18 96.76 31.61 180.0
2 8 16 3427.72 150.35 57.98 180.0
3 8 16 4170.17 104.96 64.20 0.0
4 8 16 289.97 74.84 20.08 0.0
5 8 16 1929.02 105.46 43.26 0.0
6 8 16 19470.39 207.18 141.07 180.0
7 8 16 4552.15 142.28 68.10 0.0
8 8 16 0.00 39.27 8.58 0.0
9 8 16 2081.86 234.06 47.81 0.0
10 8 16 2350.34 257.26 49.32 180.0
-3 9 16 93.78 253.71 15.49 0.0
-2 9 16 6207.09 266.45 77.32 180.0
-1 9 16 9536.81 304.72 96.82 0.0
0 9 16 380.25 106.06 23.07 180.0
1 9 16 1173.32 79.58 33.72 180.0
2 9 16 3484.90 104.10 58.54 180.0
3 9 16 469.46 73.45 22.25 0.0
4 9 16 12943.71 193.91 112.60 0.0
5 9 16 3094.97 94.86 56.74 180.0
6 9 16 153.15 94.96 14.83 180.0
7 9 16 5237.37 148.08 74.68 180.0
8 9 16 10368.45 256.96 100.73 0.0
9 9 16 297.47 236.97 11.32 0.0
10 9 16 216.20 262.10 14.31 180.0
-3 10 16 9956.45 345.61 98.73 180.0
-2 10 16 2934.95 247.60 56.99 0.0
-1 10 16 42.53 227.41 5.04 180.0
0 10 16 1531.84 182.75 40.94 0.0
1 10 16 3844.92 97.41 61.62 180.0
2 10 16 1975.81 159.75 43.42 180.0
3 10 16 231.63 97.01 15.43 0.0
4 10 16 1899.41 87.38 43.70 0.0
5 10 16 8.66 71.73 3.12 0.0
6 10 16 4355.58 110.74 67.26 180.0
7 10 16 2277.00 116.67 47.57 0.0
8 10 16 316.96 197.99 21.56 0.0
9 10 16 2406.75 216.55 53.16 0.0
10 10 16 5813.54 282.78 69.23 180.0
-3 11 16 29.68 275.78 6.13 180.0
-2 11 16 10656.07 343.54 101.91 180.0
-1 11 16 11160.56 338.52 100.92 0.0
0 11 16 2322.93 216.58 50.37 180.0
1 11 16 617.52 105.83 27.03 0.0
2 11 16 8255.46 155.91 90.19 180.0
3 11 16 3888.05 115.00 62.54 0.0
4 11 16 31.14 47.06 6.50 0.0
5 11 16 26.57 39.93 4.62 0.0
6 11 16 2768.56 147.02 53.92 180.0
7 11 16 481.93 113.53 25.43 180.0
8 11 16 5323.78 245.79 73.14 0.0
9 11 16 275.26 223.75 17.15 0.0
10 11 16 571.70 254.45 22.02 180.0
-2 12 16 2367.55 258.84 52.20 0.0
-1 12 16 115.12 248.54 4.50 0.0
0 12 16 9789.09 306.90 98.35 0.0
1 12 16 10867.93 230.41 100.18 180.0
2 12 16 387.89 116.71 21.27 180.0
3 12 16 108.92 80.41 9.36 180.0
4 12 16 5715.42 121.38 76.57 0.0
5 12 16 3784.63 127.05 58.86 180.0
6 12 16 635.57 96.70 24.09 180.0
7 12 16 428.67 177.30 26.16 180.0
8 12 16 853.63 196.02 25.54 0.0
9 12 16 610.85 227.83 27.11 0.0
10 12 16 2030.41 253.70 44.02 180.0
-2 13 16 1883.44 268.95 43.52 180.0
-1 13 16 6384.21 281.72 78.84 0.0
0 13 16 705.13 185.51 28.98 0.0
1 13 16 866.99 143.75 29.54 0.0
2 13 16 14088.68 1046.00 117.50 180.0
3 13 16 4231.76 130.39 65.41 0.0
4 13 16 1790.61 159.59 43.48 180.0
5 13 16 3160.33 101.18 55.38 0.0
6 13 16 11067.73 398.58 105.12 180.0
7 13 16 335.69 174.25 21.90 0.0
8 13 16 102.69 197.97 13.77 0.0
9 13 16 402.26 237.75 21.87 0.0
10 13 16 754.54 255.82 28.59 180.0
-1 14 16 1748.08 248.81 41.20 0.0
0 14 16 6835.46 202.20 84.24 0.0
1 14 16 2044.19 187.34 47.45 180.0
2 14 16 125.24 285.47 12.66 180.0
3 14 16 0.00 83.17 9.43 180.0
4 14 16 10530.53 315.58 99.77 0.0
5 14 16 5042.95 319.90 67.46 180.0
7 14 16 3972.62 195.05 62.94 180.0
8 14 16 5530.64 235.95 72.43 0.0
9 14 16 404.51 235.45 18.35 180.0
-1 15 16 323.92 307.19 18.15 0.0
0 15 16 13822.60 328.56 114.30 0.0
1 15 16 807.78 213.45 29.93 180.0
2 15 16 2371.81 206.01 48.99 180.0
3 15 16 42.59 173.59 7.55 180.0
4 15 16 3537.23 296.39 56.79 0.0
5 15 16 4560.21 187.19 67.76 0.0
8 15 16 109.14 205.69 16.55 180.0
9 15 16 662.68 239.94 27.22 0.0
0 16 16 1541.19 301.86 38.83 0.0
1 16 16 61.44 341.46 5.68 0.0
2 16 16 2906.25 356.30 56.64 180.0
-4 -9 17 529.20 218.38 18.93 180.0
-5 -8 17 6.81 248.63 2.81 0.0
-4 -8 17 1050.84 209.72 32.84 180.0
-3 -8 17 869.12 195.15 31.12 0.0
-5 -7 17 2917.76 197.90 53.20 180.0
-4 -7 17 126.28 192.54 5.09 180.0
-3 -7 17 94.70 179.34 6.92 0.0
-6 -6 17 46.02 207.31 10.08 0.0
-5 -6 17 111.37 190.98 1.23 180.0
-4 -6 17 7097.42 238.10 83.21 180.0
-3 -6 17 2960.38 174.65 53.32 0.0
-7 -5 17 622.93 194.87 25.89 0.0
-6 -5 17 1943.08 183.86 41.61 0.0
-5 -5 17 5010.57 220.43 69.56 180.0
-4 -5 17 98.16 167.92 8.87 0.0
-3 -5 17 0.00 209.42 2.16 0.0
4 -5 17 641.09 208.97 24.39 180.0
5 -5 17 367.19 218.03 16.06 0.0
-7 -4 17 2294.25 201.69 49.57 0.0
-6 -4 17 1234.93 182.26 34.73 0.0
-5 -4 17 265.86 169.43 17.58 180.0
-4 -4 17 7019.93 230.35 82.63 180.0
-3 -4 17 5243.72 195.89 70.30 0.0
-2 -4 17 25.38 521.96 5.28 180.0
1 -4 17 569.28 186.47 25.79 0.0
2 -4 17 2.84 189.15 4.12 180.0
3 -4 17 615.12 183.17 24.28 0.0
4 -4 17 2381.11 190.61 50.18 180.0
5 -4 17 306.34 217.28 10.75 180.0
6 -4 17 609.95 228.66 23.06 0.0
-7 -3 17 2313.05 190.25 48.77 0.0
-6 -3 17 1879.66 179.86 44.47 0.0
-5 -3 17 1312.77 164.11 35.54 180.0
-4 -3 17 88.19 146.28 13.01 180.0
-3 -3 17 168.52 141.07 7.35 180.0
-2 -3 17 11523.30 243.19 104.59 0.0
-1 -3 17 4246.51 312.00 65.54 180.0
0 -3 17 157.88 345.61 15.44 180.0
2 -3 17 10796.01 196.22 101.13 0.0
3 -3 17 1818.08 122.62 43.90 180.0
4 -3 17 10.19 186.43 6.25 0.0
5 -3 17 4035.50 223.07 63.39 180.0
-7 -2 17 102.85 188.07 2.50 0.0
-6 -2 17 2430.42 180.62 51.48 0.0
-5 -2 17 2056.69 165.10 48.10 180.0
-4 -2 17 3.11 139.90 3.63 180.0
-3 -2 17 452.39 134.32 24.11 0.0
-2 -2 17 7127.74 198.98 84.77 0.0
-1 -2 17 1371.17 184.43 38.31 0.0
0 -2 17 11879.66 397.75 105.46 180.0
1 -2 17 10.95 157.08 6.73 180.0
2 -2 17 30.69 76.78 8.83 0.0
3 -2 17 4180.95 145.85 62.18 0.0
4 -2 17 6633.61 171.45 80.18 180.0
5 -2 17 76.59 174.02 12.48 180.0
6 -2 17 299.38 208.76 15.63 180.0
7 -2 17 1145.16 219.31 35.13 0.0
-8 -1 17 1237.19 215.95 33.13 180.0
-7 -1 17 2234.89 188.31 47.95 0.0
-6 -1 17 0.00 143.80 1.54 180.0
-5 -1 17 0.00 93.78 2.77 180.0
-4 -1 17 5063.10 188.44 72.22 180.0
-3 -1 17 1057.07 126.94 36.05 0.0
-2 -1 17 5226.29 142.80 71.94 0.0
-1 -1 17 0.00 126.65 5.35 0.0
0 -1 17 1190.04 169.96 37.00 180.0
1 -1 17 354.06 115.08 20.45 180.0
2 -1 17 7102.20 134.82 83.23 0.0
3 -1 17 7.35 53.91 1.15 180.0
4 -1 17 83.92 119.04 10.95 180.0
5 -1 17 11668.30 598.03 106.32 180.0
6 -1 17 5677.62 170.91 73.51 0.0
7 -1 17 77.21 216.08 6.28 0.0
-8 0 17 297.71 208.03 17.93 180.0
-7 0 17 553.57 185.18 24.35 180.0
-6 0 17 1228.90 163.77 35.70 0.0
-5 0 17 2344.86 162.99 47.77 180.0
-4 0 17 407.49 130.56 24.22 0.0
-3 0 17 1651.32 114.44 42.77 180.0
-2 0 17 10601.13 209.87 102.67 0.0
-1 0 17 21.80 86.66 8.78 180.0
0 0 17 784.85 112.01 27.78 180.0
1 0 17 276.43 104.05 15.42 180.0
2 0 17 4926.50 110.06 70.68 0.0
3 0 17 7606.72 128.10 86.88 0.0
4 0 17 3106.44 287.15 54.28 180.0
5 0 17 392.90 121.76 17.79 180.0
6 0 17 962.11 133.30 29.31 180.0
7 0 17 3564.32 156.25 60.98 0.0
8 0 17 1306.01 226.95 32.43 180.0
-8 1 17 2223.07 209.16 44.69 180.0
-7 1 17 2506.41 193.99 49.50 0.0
-6 1 17 782.42 161.67 22.50 180.0
-5 1 17 222.41 146.34 15.84 0.0
-4 1 17 11902.43 259.54 110.00 180.0
-3 1 17 8629.85 641.87 92.60 0.0
-2 1 17 0.00 51.80 3.11 180.0
-1 1 17 2457.29 113.70 51.36 0.0
0 1 17 5999.92 151.44 78.79 180.0
1 1 17 0.00 50.98 0.27 0.0
2 1 17 1645.13 92.62 41.43 0.0
3 1 17 4285.46 115.25 65.48 0.0
4 1 17 675.72 100.34 26.84 180.0
5 1 17 5715.02 218.22 77.40 180.0
6 1 17 4366.27 155.84 65.47 0.0
7 1 17 100.48 142.27 8.11 0.0
8 1 17 530.72 165.04 24.96 0.0
-8 2 17 475.11 211.48 25.61 180.0
-7 2 17 307.34 179.99 21.07 0.0
-6 2 17 1745.35 163.14 40.93 0.0
-5 2 17 1618.22 148.78 40.55 180.0
-4 2 17 472.15 113.18 23.59 180.0
-3 2 17 6378.79 158.97 77.28 180.0
-2 2 17 7904.08 294.40 86.01 0.0
-1 2 17 6136.49 158.54 76.50 180.0
0 2 17 1007.42 106.71 28.96 0.0
1 2 17 1905.54 113.07 42.17 180.0
2 2 17 6042.03 146.13 79.79 0.0
3 2 17 1311.72 92.47 35.55 0.0
4 2 17 209.02 107.88 14.92 180.0
5 2 17 921.72 110.63 33.81 180.0
6 2 17 132.02 157.32 4.37 180.0
7 2 17 8392.73 198.47 91.38 0.0
8 2 17 1.76 85.11 6.42 180.0
-8 3 17 464.35 220.45 27.12 180.0
-7 3 17 526.09 176.59 23.33 0.0
-6 3 17 1167.45 158.98 38.02 0.0
-5 3 17 254.58 141.33 22.65 180.0
-4 3 17 10594.02 203.58 100.83 180.0
-3 3 17 2333.08 120.61 49.29 0.0
-2 3 17 1074.77 100.93 32.52 180.0
-1 3 17 2732.92 86.51 51.07 0.0
0 3 17 14206.43 211.18 116.83 180.0
1 3 17 957.27 106.45 29.99 0.0
2 3 17 21.96 72.21 4.00 0.0
3 3 17 10229.46 177.08 102.70 0.0
4 3 17 3270.88 125.54 58.67 180.0
5 3 17 230.23 109.70 18.77 0.0
6 3 17 0.00 138.15 1.88 0.0
7 3 17 2796.96 174.88 55.96 0.0
8 3 17 7.53 66.44 4.36 0.0
9 3 17 2914.87 172.72 57.11 180.0
-8 4 17 1934.87 219.03 38.92 180.0
-7 4 17 2657.14 194.31 52.30 0.0
-6 4 17 1186.14 163.05 35.66 0.0
-5 4 17 0.00 91.18 6.62 180.0
-4 4 17 8263.14 184.02 93.78 180.0
-3 4 17 0.00 27.70 5.04 180.0
-2 4 17 1812.06 87.61 43.38 0.0
-1 4 17 172.28 76.35 8.46 180.0
0 4 17 600.57 73.79 25.76 180.0
1 4 17 4701.81 153.86 66.18 180.0
2 4 17 1975.67 105.72 45.07 0.0
3 4 17 838.72 94.12 33.47 180.0
4 4 17 1028.56 99.52 33.57 0.0
5 4 17 3072.44 178.48 56.46 180.0
6 4 17 1654.10 173.48 41.00 0.0
7 4 17 2348.86 134.41 51.49 0.0
8 4 17 387.18 147.48 19.70 0.0
9 4 17 694.01 165.82 26.46 180.0
-8 5 17 0.00 285.05 4.11 180.0
-7 5 17 43.34 192.77 6.85 0.0
-6 5 17 12404.19 303.01 107.78 0.0
-5 5 17 1369.66 151.45 38.78 180.0
-4 5 17 932.86 118.71 31.82 180.0
-3 5 17 587.77 109.33 26.01 180.0
-2 5 17 4444.77 134.19 67.63 0.0
-1 5 17 199.07 77.14 14.77 0.0
0 5 17 8666.58 126.13 91.74 180.0
1 5 17 2094.39 111.04 45.19 180.0
2 5 17 341.39 79.95 20.82 0.0
3 5 17 4116.71 126.87 65.55 0.0
4 5 17 6976.81 156.22 88.34 180.0
5 5 17 26.64 40.13 12.47 0.0
6 5 17 2318.44 123.99 48.60 180.0
7 5 17 7566.23 226.84 87.21 0.0
8 5 17 98.01 141.58 7.20 180.0
9 5 17 2.09 195.47 2.17 180.0
-8 6 17 1348.93 223.55 40.95 180.0
-7 6 17 1869.62 198.19 40.80 0.0
-6 6 17 639.45 174.72 27.14 0.0
-5 6 17 1705.71 155.98 41.46 0.0
-4 6 17 8571.08 235.64 93.37 180.0
-3 6 17 2506.12 131.88 50.34 0.0
-2 6 17 688.97 194.75 29.18 0.0
-1 6 17 3292.50 94.40 57.53 0.0
0 6 17 6306.41 112.99 78.12 180.0
1 6 17 6767.25 155.75 78.99 180.0
2 6 17 555.96 79.80 24.92 0.0
3 6 17 16.96 91.99 1.74 180.0
4 6 17 1254.67 98.57 35.04 0.0
5 6 17 11702.94 192.55 108.12 180.0
6 6 17 2545.64 267.19 52.71 0.0
7 6 17 314.70 120.26 18.11 180.0
8 6 17 696.27 136.45 27.54 0.0
9 6 17 1739.23 232.41 38.45 180.0
-7 7 17 56.80 206.13 1.29 0.0
-6 7 17 11776.05 301.97 103.80 0.0
-5 7 17 2534.73 172.22 52.67 180.0
-4 7 17 626.30 143.25 23.95 0.0
-3 7 17 12566.86 658.21 111.87 180.0
-2 7 17 27286.98 1316.88 162.74 0.0
-1 7 17 118.37 77.59 10.45 0.0
0 7 17 1008.38 90.94 30.87 180.0
1 7 17 8367.54 181.10 89.28 180.0
2 7 17 1297.85 82.92 36.29 0.0
3 7 17 2071.98 94.95 44.74 0.0
4 7 17 2974.98 127.81 54.06 180.0
5 7 17 2343.34 130.09 47.94 180.0
6 7 17 1835.98 115.53 44.91 180.0
7 7 17 10384.66 201.56 103.30 0.0
8 7 17 925.12 136.36 28.90 180.0
9 7 17 91.56 158.56 6.29 0.0
-5 8 17 994.48 165.68 33.55 0.0
-4 8 17 3279.04 176.54 58.18 180.0
-3 8 17 3936.52 140.51 62.84 0.0
-2 8 17 3.42 47.02 0.87 0.0
-1 8 17 11704.25 337.50 103.70 0.0
0 8 17 9963.87 191.48 100.67 180.0
1 8 17 628.23 130.18 25.99 180.0
2 8 17 190.53 80.64 13.05 0.0
3 8 17 8837.84 163.34 96.58 0.0
4 8 17 24.50 79.71 9.17 180.0
5 8 17 13522.32 198.62 117.88 180.0
6 8 17 384.62 103.17 18.39 0.0
7 8 17 251.57 123.21 17.96 180.0
8 8 17 2256.68 258.30 47.00 0.0
9 8 17 3463.35 154.98 60.08 180.0
-3 9 17 3306.64 269.90 58.46 180.0
-2 9 17 18170.56 433.14 129.30 0.0
-1 9 17 42.96 222.18 8.76 0.0
0 9 17 291.52 113.23 20.18 0.0
1 9 17 10066.36 144.77 101.76 180.0
2 9 17 5360.12 131.52 73.42 0.0
3 9 17 2325.39 96.86 46.97 0.0
4 9 17 1423.34 89.98 39.27 0.0
5 9 17 12133.42 167.74 109.95 180.0
6 9 17 61.64 104.89 3.90 180.0
7 9 17 1850.00 158.90 42.29 0.0
8 9 17 0.00 262.38 3.35 180.0
9 9 17 2064.40 228.00 43.76 180.0
-2 10 17 250.89 239.69 19.00 0.0
-1 10 17 3375.56 222.29 56.76 0.0
0 10 17 982.36 225.21 30.95 180.0
1 10 17 74.49 71.87 7.19 0.0
2 10 17 45.39 83.86 3.41 0.0
3 10 17 14449.52 181.70 119.97 0.0
4 10 17 2958.76 115.13 55.46 180.0
5 10 17 616.12 87.68 24.31 180.0
6 10 17 1746.13 101.78 40.66 180.0
7 10 17 3253.41 235.03 57.48 0.0
8 10 17 471.82 131.29 23.03 0.0
9 10 17 1557.44 233.39 41.34 180.0
-2 11 17 430.85 284.45 22.17 0.0
-1 11 17 116.33 235.68 14.99 0.0
0 11 17 230.25 238.24 20.75 180.0
1 11 17 3278.37 184.31 59.13 180.0
2 11 17 2379.87 96.48 48.16 0.0
3 11 17 3204.59 102.33 57.52 0.0
4 11 17 2714.06 96.13 52.81 0.0
5 11 17 13089.95 272.69 113.36 180.0
6 11 17 233.80 142.83 18.00 0.0
7 11 17 93.41 120.16 7.94 0.0
8 11 17 4401.59 236.70 67.23 0.0
9 11 17 2493.66 228.01 52.78 180.0
-2 12 17 1741.75 261.11 47.94 0.0
-1 12 17 347.69 256.57 19.80 0.0
0 12 17 195.87 224.13 7.40 180.0
1 12 17 431.79 221.54 22.25 180.0
2 12 17 266.29 110.62 14.01 180.0
3 12 17 6775.73 148.70 82.97 0.0
4 12 17 4817.92 108.64 68.73 180.0
5 12 17 3834.70 106.89 60.42 0.0
6 12 17 5007.51 170.04 68.92 180.0
7 12 17 11403.98 201.57 105.91 0.0
8 12 17 21.68 207.60 0.81 0.0
9 12 17 43.80 248.62 1.97 180.0
-1 13 17 8292.44 313.86 87.65 0.0
0 13 17 1519.40 236.29 43.32 180.0
1 13 17 873.53 167.33 32.02 180.0
2 13 17 0.00 49.02 3.65 0.0
3 13 17 1344.87 115.75 37.76 0.0
4 13 17 1971.46 124.89 43.98 0.0
5 13 17 6158.00 181.85 77.37 180.0
6 13 17 1809.06 119.12 40.72 0.0
7 13 17 0.00 166.43 0.21 0.0
8 13 17 6006.97 247.59 75.64 0.0
9 13 17 2779.36 232.25 51.63 180.0
0 14 17 0.00 195.40 1.05 180.0
1 14 17 8594.52 1039.24 94.75 180.0
2 14 17 593.77 211.18 21.82 0.0
3 14 17 526.13 222.92 27.33 0.0
4 14 17 171.32 139.19 5.02 0.0
5 14 17 0.22 161.93 2.00 180.0
6 14 17 4625.53 197.08 65.87 180.0
7 14 17 5759.79 231.34 75.85 0.0
8 14 17 389.11 217.27 20.38 180.0
0 15 17 1606.80 299.30 37.71 180.0
1 15 17 2625.15 339.80 49.41 180.0
3 15 17 3773.94 330.58 62.56 0.0
5 15 17 567.06 172.73 24.18 180.0
8 15 17 1582.44 216.52 38.99 0.0
9 15 17 686.42 249.31 24.51 180.0
-4 -7 18 56.86 209.27 9.50 180.0
-4 -6 18 1119.23 197.84 33.37 0.0
-3 -6 18 152.58 194.62 12.99 0.0
-6 -5 18 250.04 209.62 16.99 180.0
-5 -5 18 1742.97 198.65 42.00 180.0
-4 -5 18 159.33 187.72 14.02 0.0
-3 -5 18 2444.20 170.02 48.03 0.0
4 -5 18 3104.85 229.04 53.56 180.0
-6 -4 18 3826.99 214.47 61.12 180.0
-5 -4 18 241.71 183.38 14.23 180.0
-4 -4 18 147.99 174.90 13.93 180.0
-3 -4 18 1661.44 165.57 43.55 0.0
1 -4 18 622.73 201.51 23.64 0.0
3 -4 18 4019.78 210.29 65.67 180.0
4 -4 18 266.96 210.95 18.58 0.0
5 -4 18 1101.53 232.76 29.55 180.0
-6 -3 18 92.61 190.24 5.64 180.0
-5 -3 18 9581.79 270.46 96.00 180.0
-4 -3 18 4071.19 192.42 62.45 0.0
-3 -3 18 66.37 161.37 8.03 0.0
-2 -3 18 135.89 150.69 11.64 0.0
1 -3 18 3160.65 215.06 58.10 0.0
2 -3 18 475.69 200.19 10.27 180.0
3 -3 18 1806.14 133.25 41.22 0.0
4 -3 18 3733.60 216.49 60.75 180.0
5 -3 18 6204.75 258.48 76.69 0.0
6 -3 18 242.05 237.09 9.11 180.0
-7 -2 18 3662.17 219.01 57.56 0.0
-6 -2 18 3826.75 213.08 58.53 180.0
-4 -2 18 1294.74 154.85 37.31 180.0
-3 -2 18 12008.56 264.02 106.21 0.0
2 -2 18 1033.86 125.24 30.84 0.0
3 -2 18 2210.84 132.15 43.69 180.0
4 -2 18 0.00 1479.30 0.99 180.0
5 -2 18 267.21 202.61 15.10 180.0
6 -2 18 6409.78 266.62 77.80 0.0
-7 -1 18 253.35 211.74 19.65 0.0
-6 -1 18 95.29 180.39 4.19 180.0
-5 -1 18 4596.86 209.52 66.53 180.0
-4 -1 18 3296.70 177.40 58.16 0.0
-3 -1 18 68.89 138.70 5.11 0.0
-2 -1 18 1779.68 138.77 39.35 0.0
1 -1 18 790.03 150.64 30.13 0.0
2 -1 18 3824.95 141.34 61.51 0.0
3 -1 18 1587.85 124.89 41.45 180.0
4 -1 18 2106.92 379.03 44.06 180.0
5 -1 18 528.70 139.52 22.38 0.0
6 -1 18 58.47 217.10 5.24 0.0
7 -1 18 61.96 234.80 6.98 0.0
-7 0 18 348.14 205.23 17.69 0.0
-6 0 18 318.64 187.18 19.07 180.0
-5 0 18 1254.94 164.11 39.40 180.0
-4 0 18 439.74 145.18 19.06 180.0
-3 0 18 8539.72 229.17 89.03 0.0
-2 0 18 155.61 134.50 11.79 180.0
0 0 18 2457.37 251.72 53.11 180.0
1 0 18 3741.99 147.38 60.92 0.0
2 0 18 956.99 137.78 31.64 0.0
3 0 18 0.00 99.13 2.51 180.0
4 0 18 5742.43 167.15 75.18 180.0
5 0 18 947.03 259.12 29.47 0.0
6 0 18 2754.98 145.60 50.84 0.0
7 0 18 231.22 166.99 9.86 180.0
-7 1 18 1177.34 191.94 34.61 0.0
-6 1 18 818.18 178.58 30.64 180.0
-5 1 18 406.69 156.03 21.09 180.0
-4 1 18 179.22 138.16 9.83 0.0
-3 1 18 328.42 133.35 22.98 0.0
-2 1 18 837.12 130.52 28.26 0.0
-1 1 18 8857.56 171.43 92.47 180.0
0 1 18 697.98 172.26 26.07 0.0
1 1 18 12.01 92.83 0.83 180.0
2 1 18 10442.97 267.06 103.58 0.0
3 1 18 11488.88 172.02 107.27 180.0
4 1 18 212.30 119.10 15.94 180.0
5 1 18 272.71 127.32 16.75 180.0
6 1 18 5485.16 171.69 74.31 0.0
7 1 18 1.52 154.65 3.33 180.0
-7 2 18 153.84 197.90 10.36 180.0
-6 2 18 386.78 175.07 22.68 0.0
-5 2 18 4335.45 200.34 65.06 180.0
-4 2 18 290.62 137.46 17.29 0.0
-3 2 18 1415.28 130.65 39.93 0.0
-2 2 18 45.12 113.88 3.54 180.0
-1 2 18 66.15 107.21 13.91 180.0
0 2 18 5539.68 153.59 70.10 180.0
1 2 18 6385.24 223.76 77.20 0.0
2 2 18 120.36 95.65 11.79 0.0
3 2 18 2105.20 116.73 48.39 0.0
4 2 18 15742.47 366.41 127.10 180.0
5 2 18 3104.75 141.88 57.14 0.0
6 2 18 125.62 131.54 9.49 0.0
7 2 18 1045.89 149.92 33.87 0.0
8 2 18 3104.27 246.04 57.04 180.0
-7 3 18 4578.31 234.11 66.71 0.0
-6 3 18 3374.30 200.18 59.50 180.0
-5 3 18 233.47 160.55 10.85 0.0
-3 3 18 6039.85 196.72 79.32 0.0
-2 3 18 170.66 112.38 12.48 180.0
-1 3 18 690.27 84.29 27.66 180.0
0 3 18 242.21 141.62 18.23 180.0
1 3 18 76.44 89.95 12.59 0.0
2 3 18 6399.56 162.12 77.19 0.0
3 3 18 9069.39 643.52 95.02 180.0
4 3 18 819.37 126.35 28.46 0.0
5 3 18 2455.93 151.06 51.21 180.0
6 3 18 11335.64 214.89 105.36 0.0
7 3 18 624.53 142.68 25.73 180.0
8 3 18 924.42 161.41 31.67 180.0
-7 4 18 596.19 205.68 26.95 0.0
-6 4 18 2722.62 191.51 49.40 0.0
-5 4 18 5762.49 223.32 75.11 180.0
-4 4 18 1640.44 148.91 38.37 0.0
-3 4 18 97.11 128.67 11.13 180.0
-2 4 18 455.85 108.60 20.27 0.0
-1 4 18 1619.93 121.61 41.31 180.0
0 4 18 2052.12 192.16 44.77 180.0
1 4 18 1019.67 222.03 31.71 0.0
2 4 18 696.71 91.11 28.12 0.0
3 4 18 113.95 101.26 2.46 180.0
4 4 18 9909.49 185.61 101.70 180.0
5 4 18 2384.47 126.42 49.45 0.0
6 4 18 132.45 126.54 5.72 0.0
7 4 18 5190.37 170.35 72.55 0.0
8 4 18 3721.08 164.16 61.21 180.0
-7 5 18 4592.65 239.87 63.56 0.0
-6 5 18 531.51 181.85 23.09 180.0
-5 5 18 518.10 168.42 22.54 180.0
-4 5 18 2716.98 165.08 53.44 180.0
-3 5 18 12417.57 291.96 110.84 0.0
-2 5 18 331.45 111.21 15.62 180.0
-1 5 18 142.56 84.78 9.70 180.0
0 5 18 6425.73 163.83 79.33 180.0
1 5 18 3280.89 131.17 55.96 0.0
2 5 18 15.20 71.82 3.32 0.0
3 5 18 0.00 94.89 7.56 180.0
4 5 18 543.63 102.10 25.16 180.0
5 5 18 24.40 142.02 5.86 180.0
6 5 18 3437.29 142.44 58.44 0.0
7 5 18 113.04 137.26 10.57 180.0
8 5 18 597.32 150.41 27.02 180.0
-7 6 18 3407.79 218.39 58.82 0.0
-6 6 18 272.40 179.10 15.59 0.0
-5 6 18 3834.60 201.95 63.24 180.0
-4 6 18 72.83 148.25 3.45 0.0
-3 6 18 67.05 134.83 4.46 0.0
-2 6 18 10408.63 435.30 99.61 0.0
-1 6 18 4353.96 123.94 65.66 180.0
0 6 18 773.66 99.82 27.00 180.0
1 6 18 12.08 108.45 1.60 180.0
2 6 18 3074.40 161.71 56.13 0.0
3 6 18 1901.18 213.90 46.21 180.0
4 6 18 604.95 104.51 26.19 180.0
5 6 18 22.31 70.96 10.85 180.0
6 6 18 1236.07 121.81 35.54 0.0
7 6 18 230.39 130.00 13.56 0.0
8 6 18 1833.58 147.09 44.35 180.0
9 6 18 0.00 182.14 6.68 180.0
-6 7 18 610.50 190.27 23.30 0.0
-5 7 18 2220.29 178.31 48.28 180.0
-4 7 18 346.65 144.22 19.62 180.0
-3 7 18 6675.85 214.63 85.45 0.0
-2 7 18 95.06 111.79 13.85 0.0
-1 7 18 443.50 84.85 20.89 180.0
0 7 18 11017.72 167.18 104.08 180.0
1 7 18 10112.56 575.62 97.32 0.0
2 7 18 57.58 51.57 7.60 180.0
3 7 18 2318.18 112.86 48.47 0.0
4 7 18 13305.62 203.12 119.92 180.0
5 7 18 884.75 118.28 29.60 0.0
6 7 18 336.62 118.58 17.73 0.0
7 7 18 177.28 133.86 10.80 0.0
8 7 18 581.44 146.71 24.84 180.0
9 7 18 218.45 181.75 12.51 180.0
-5 8 18 355.82 172.37 21.27 180.0
-4 8 18 749.91 150.60 30.74 180.0
-3 8 18 2440.04 154.58 48.47 0.0
-2 8 18 13910.71 389.47 115.40 0.0
-1 8 18 3088.46 231.58 57.14 180.0
0 8 18 102.19 119.53 14.78 180.0
1 8 18 1826.58 122.17 38.94 180.0
2 8 18 18181.72 224.35 135.00 0.0
3 8 18 4878.16 120.84 70.21 180.0
4 8 18 665.16 146.71 28.10 0.0
5 8 18 8575.97 174.36 91.93 180.0
6 8 18 4444.10 147.82 67.13 0.0
7 8 18 1164.19 214.81 34.28 180.0
8 8 18 105.27 146.28 12.21 180.0
9 8 18 792.46 164.84 29.71 180.0
-2 9 18 6303.50 295.35 78.47 0.0
-1 9 18 1048.35 245.21 33.50 180.0
0 9 18 2587.28 139.07 48.75 180.0
1 9 18 2668.36 100.67 49.30 0.0
2 9 18 1822.58 172.40 44.47 0.0
3 9 18 3967.41 114.66 64.26 0.0
4 9 18 24451.44 270.19 157.37 180.0
5 9 18 1191.69 107.80 35.77 0.0
6 9 18 76.04 150.48 6.53 180.0
7 9 18 2031.74 129.88 47.80 0.0
8 9 18 1983.02 248.17 47.96 180.0
9 9 18 270.62 240.12 17.77 180.0
-2 10 18 0.00 144.34 11.16 0.0
-1 10 18 358.27 252.62 19.84 180.0
0 10 18 2268.34 240.59 45.72 180.0
1 10 18 0.00 69.05 2.94 180.0
2 10 18 11747.20 223.55 108.56 0.0
3 10 18 0.48 77.72 0.27 180.0
4 10 18 0.00 127.44 5.66 180.0
5 10 18 5306.10 175.14 75.40 180.0
6 10 18 8688.11 187.59 92.73 0.0
7 10 18 234.86 125.01 13.26 0.0
8 10 18 14.67 39.75 11.28 0.0
9 10 18 5701.96 277.23 75.15 180.0
-1 11 18 1923.30 267.60 43.10 180.0
0 11 18 469.78 240.85 24.31 180.0
1 11 18 367.56 127.18 21.58 180.0
2 11 18 11017.92 160.86 104.84 0.0
3 11 18 443.09 94.49 22.95 0.0
4 11 18 2822.77 262.52 55.58 180.0
5 11 18 121.00 122.45 5.23 0.0
6 11 18 771.04 122.10 28.70 0.0
7 11 18 4074.11 148.71 65.93 0.0
8 11 18 2698.86 214.75 51.39 180.0
9 11 18 2250.17 245.91 47.34 180.0
-1 12 18 430.59 261.50 18.49 0.0
0 12 18 5410.59 261.98 72.93 180.0
1 12 18 1315.32 235.52 38.06 0.0
2 12 18 364.96 131.46 21.98 0.0
3 12 18 3370.74 117.51 58.92 0.0
4 12 18 3278.39 156.30 56.78 180.0
5 12 18 903.07 112.46 30.24 180.0
6 12 18 1942.39 119.58 47.06 0.0
7 12 18 2665.19 132.97 49.20 0.0
8 12 18 0.00 116.19 4.46 180.0
9 12 18 3639.25 237.73 65.32 180.0
0 13 18 1122.48 268.98 33.74 180.0
1 13 18 1849.10 266.10 48.97 180.0
2 13 18 9645.79 356.69 101.01 0.0
3 13 18 1931.82 167.30 44.27 180.0
4 13 18 276.74 144.69 14.60 0.0
5 13 18 2073.43 115.30 46.54 180.0
6 13 18 3530.15 134.03 60.33 0.0
7 13 18 3822.80 209.51 66.04 0.0
8 13 18 688.26 219.65 27.12 180.0
9 13 18 386.15 245.62 25.20 180.0
0 14 18 8723.45 321.57 96.61 180.0
3 14 18 3698.02 168.47 61.78 0.0
4 14 18 9912.79 271.56 100.24 180.0
5 14 18 887.15 173.40 31.64 0.0
6 14 18 75.73 128.35 9.53 180.0
7 14 18 6186.15 236.34 79.89 0.0
8 14 18 484.98 224.31 26.55 180.0
9 14 18 158.45 252.44 16.27 180.0
2 15 18 3960.37 335.71 63.21 0.0
4 15 18 129.50 180.81 11.05 0.0
5 15 18 9104.36 266.30 90.87 180.0
8 15 18 114.88 233.26 7.37 0.0
9 15 18 895.29 261.44 31.63 180.0
-4 -6 19 1976.76 210.77 49.21 0.0
-5 -5 19 1507.98 209.13 39.65 0.0
-4 -5 19 88.73 200.81 10.19 180.0
-3 -5 19 275.18 196.19 18.09 0.0
-5 -4 19 274.47 205.11 18.86 180.0
-4 -4 19 4167.74 208.27 62.92 0.0
-3 -4 19 1969.52 179.02 41.45 180.0
1 -4 19 423.48 220.13 13.86 0.0
4 -4 19 139.00 233.63 14.03 0.0
-6 -3 19 4957.75 236.24 64.11 180.0
-4 -3 19 1139.36 176.52 29.62 180.0
-3 -3 19 1212.55 168.53 33.24 0.0
1 -3 19 3465.75 229.35 60.23 0.0
2 -3 19 2798.86 214.49 55.96 180.0
4 -3 19 116.43 223.58 7.05 0.0
5 -3 19 1212.10 233.91 36.09 0.0
-6 -2 19 2475.49 198.59 52.03 180.0
-5 -2 19 69.23 185.97 3.99 0.0
-4 -2 19 4334.58 201.27 64.92 0.0
-3 -2 19 928.61 164.96 28.95 180.0
1 -2 19 952.60 200.44 28.68 180.0
2 -2 19 513.19 206.14 21.97 0.0
3 -2 19 4081.52 230.83 61.99 180.0
4 -2 19 1374.03 224.57 34.17 0.0
5 -2 19 625.10 227.89 22.78 0.0
-6 -1 19 328.78 205.65 19.84 180.0
-5 -1 19 85.93 180.82 13.67 180.0
-4 -1 19 1607.18 162.04 41.89 0.0
-3 -1 19 773.17 158.44 25.59 0.0
2 -1 19 5395.38 164.83 73.37 180.0
3 -1 19 578.17 135.53 22.80 0.0
4 -1 19 742.09 143.63 25.16 180.0
5 -1 19 4359.28 205.99 61.05 0.0
6 -1 19 251.13 225.92 16.25 180.0
-6 0 19 3551.07 212.72 60.09 180.0
-5 0 19 284.14 179.10 17.77 0.0
-4 0 19 1544.93 163.01 39.83 0.0
-3 0 19 963.31 154.19 29.64 0.0
-2 0 19 3911.33 172.09 62.19 180.0
1 0 19 171.00 162.44 11.19 0.0
2 0 19 2.03 95.03 3.53 0.0
3 0 19 12062.15 509.88 109.82 180.0
4 0 19 2572.21 141.52 50.01 0.0
5 0 19 131.17 209.81 11.98 0.0
6 0 19 308.17 156.37 19.32 0.0
-7 1 19 1400.07 216.14 35.90 180.0
-6 1 19 1220.11 192.72 29.93 0.0
-5 1 19 785.26 168.32 28.83 180.0
-4 1 19 13244.78 295.22 116.01 0.0
-3 1 19 171.53 152.26 11.48 0.0
-2 1 19 1112.01 139.94 34.59 180.0
1 1 19 1633.58 154.42 39.72 0.0
2 1 19 1460.80 155.63 39.09 180.0
3 1 19 1672.27 282.77 42.08 180.0
4 1 19 1849.72 135.21 42.67 180.0
5 1 19 2114.86 142.16 46.41 0.0
6 1 19 716.81 150.58 26.38 180.0
7 1 19 189.73 168.71 9.02 180.0
-7 2 19 617.80 218.40 22.44 0.0
-6 2 19 4595.80 228.33 62.90 180.0
-5 2 19 771.54 174.49 29.94 0.0
-4 2 19 78.03 163.92 9.37 0.0
-3 2 19 6591.52 214.82 80.56 0.0
-2 2 19 3998.79 173.26 64.13 180.0
0 2 19 560.21 151.27 19.12 0.0
1 2 19 5897.66 164.37 77.21 0.0
2 2 19 1163.60 104.36 35.03 180.0
3 2 19 11330.96 492.73 104.87 180.0
4 2 19 951.81 126.35 31.40 0.0
5 2 19 10.94 76.02 11.63 0.0
6 2 19 1560.16 143.16 40.38 0.0
7 2 19 5727.93 186.31 73.82 180.0
-7 3 19 109.50 212.62 6.45 180.0
-6 3 19 0.00 186.34 5.24 0.0
-5 3 19 2036.33 174.50 45.94 180.0
-4 3 19 9053.76 256.73 90.97 0.0
-3 3 19 1824.03 149.05 42.43 180.0
-2 3 19 565.72 131.95 22.79 0.0
-1 3 19 2628.59 142.88 51.68 180.0
0 3 19 7917.92 375.37 90.01 0.0
1 3 19 919.36 126.53 30.41 0.0
2 3 19 486.32 101.05 23.09 0.0
3 3 19 8648.62 316.79 93.20 180.0
4 3 19 0.00 129.02 4.96 0.0
5 3 19 2097.74 135.30 48.23 0.0
6 3 19 0.00 136.35 0.04 0.0
7 3 19 580.71 160.34 28.35 180.0
-7 4 19 32.88 218.06 7.77 180.0
-6 4 19 1683.71 188.35 42.28 180.0
-5 4 19 0.00 198.34 7.09 0.0
-4 4 19 377.53 158.22 22.34 0.0
-3 4 19 5383.48 201.41 72.39 0.0
-2 4 19 4120.96 172.26 61.97 180.0
-1 4 19 0.00 101.37 0.31 180.0
0 4 19 643.58 127.36 26.16 180.0
1 4 19 15508.52 237.74 123.67 0.0
2 4 19 3236.83 181.05 57.15 180.0
3 4 19 14.98 108.90 3.20 180.0
4 4 19 965.00 123.63 35.06 180.0
5 4 19 2778.20 215.17 54.98 0.0
6 4 19 510.11 133.16 23.46 0.0
7 4 19 3943.56 163.87 62.70 180.0
8 4 19 574.13 165.51 25.85 180.0
-7 5 19 321.57 226.14 19.40 0.0
-6 5 19 6646.63 257.15 78.78 180.0
-5 5 19 80.60 180.44 7.67 180.0
-4 5 19 35.70 157.74 11.35 0.0
-3 5 19 0.00 76.94 3.89 0.0
-2 5 19 3.52 137.47 0.53 180.0
-1 5 19 533.41 93.19 24.96 180.0
0 5 19 4428.17 161.88 66.16 0.0
1 5 19 57.69 140.67 8.65 0.0
2 5 19 1777.66 112.33 41.07 0.0
3 5 19 5491.42 208.56 75.74 180.0
4 5 19 1450.18 124.80 40.25 0.0
5 5 19 658.27 125.68 30.47 0.0
6 5 19 1820.45 182.55 42.46 0.0
7 5 19 2719.42 148.86 52.78 180.0
8 5 19 1090.65 163.42 35.59 180.0
-7 6 19 31.00 230.61 8.75 180.0
-6 6 19 107.07 205.10 16.88 180.0
-5 6 19 2512.88 188.92 46.97 180.0
-4 6 19 1209.83 151.85 36.05 0.0
-3 6 19 146.42 147.94 15.55 0.0
-2 6 19 1179.53 140.97 34.38 180.0
-1 6 19 867.12 94.48 29.76 180.0
0 6 19 71.02 127.93 9.21 0.0
1 6 19 9982.74 199.22 96.44 0.0
2 6 19 1596.79 99.47 43.05 180.0
3 6 19 1413.81 129.39 39.65 0.0
4 6 19 4840.61 151.88 72.00 180.0
5 6 19 6396.85 234.94 83.93 0.0
6 6 19 10.14 38.95 2.92 0.0
7 6 19 170.09 145.05 16.80 180.0
8 6 19 2758.69 158.53 52.42 180.0
-6 7 19 10852.34 314.22 102.34 180.0
-5 7 19 709.24 176.16 27.25 0.0
-4 7 19 0.00 176.83 4.46 180.0
-3 7 19 4444.22 190.50 67.44 0.0
-2 7 19 2040.59 147.20 49.67 180.0
-1 7 19 2660.09 114.77 49.95 180.0
0 7 19 38.11 94.26 4.29 180.0
1 7 19 187.41 106.16 15.49 0.0
2 7 19 214.27 127.25 14.66 0.0
3 7 19 3638.25 182.45 62.37 180.0
4 7 19 1079.06 109.12 37.98 0.0
5 7 19 11.81 48.24 8.01 0.0
6 7 19 2985.84 211.93 57.18 0.0
7 7 19 1354.94 136.93 38.21 180.0
8 7 19 136.30 212.58 7.31 0.0
-4 8 19 4911.78 215.12 70.92 0.0
-3 8 19 51.37 151.45 8.98 0.0
-2 8 19 114.02 138.06 3.58 0.0
-1 8 19 7407.51 304.56 86.51 180.0
0 8 19 522.65 135.26 26.49 0.0
1 8 19 888.08 173.32 30.66 0.0
2 8 19 70.76 105.78 2.32 0.0
3 8 19 236.07 99.17 18.18 180.0
4 8 19 4917.11 430.19 70.00 180.0
5 8 19 9592.55 189.14 100.53 0.0
6 8 19 0.00 25.90 0.21 180.0
7 8 19 422.78 206.71 26.92 0.0
8 8 19 3492.36 255.68 59.06 180.0
-1 9 19 1783.86 275.63 42.18 180.0
0 9 19 819.74 127.11 30.08 180.0
1 9 19 8024.70 149.08 89.30 0.0
2 9 19 50.28 104.48 1.96 180.0
3 9 19 1890.33 105.84 44.19 180.0
4 9 19 115.23 107.91 7.59 180.0
5 9 19 399.30 109.44 18.28 0.0
6 9 19 1198.54 122.56 35.06 0.0
7 9 19 2223.46 191.16 48.00 180.0
8 9 19 0.00 128.13 0.65 0.0
9 9 19 273.45 229.18 17.24 180.0
0 10 19 761.65 279.11 24.43 0.0
1 10 19 27.97 77.16 0.95 180.0
2 10 19 6847.27 141.80 83.41 0.0
3 10 19 13593.04 194.81 116.11 180.0
4 10 19 143.92 104.95 9.48 180.0
5 10 19 884.29 109.54 29.71 0.0
6 10 19 1329.77 137.44 37.51 0.0
7 10 19 137.22 136.69 12.17 180.0
8 10 19 2744.59 150.36 51.32 180.0
0 11 19 69.74 263.18 9.08 180.0
1 11 19 11752.22 168.95 108.43 0.0
2 11 19 417.10 102.26 18.11 180.0
3 11 19 1078.67 101.32 36.67 180.0
4 11 19 7456.16 168.54 86.96 180.0
5 11 19 2549.84 124.88 51.50 0.0
6 11 19 544.42 125.52 22.94 0.0
7 11 19 249.45 136.62 14.73 180.0
8 11 19 1161.02 159.63 35.10 180.0
0 12 19 170.09 269.80 6.10 0.0
2 12 19 8032.07 255.38 88.05 0.0
3 12 19 14418.11 302.57 118.85 180.0
4 12 19 389.05 110.49 20.27 0.0
5 12 19 361.47 119.20 18.87 180.0
6 12 19 7017.87 291.25 84.09 0.0
7 12 19 2251.56 183.95 46.69 180.0
3 13 19 17.34 286.02 2.95 0.0
4 13 19 6492.50 238.83 79.67 180.0
5 13 19 7749.98 171.81 85.76 0.0
6 13 19 997.26 130.28 33.81 0.0
7 13 19 142.24 141.33 10.88 0.0
3 14 19 4729.21 217.31 68.59 180.0
4 14 19 0.00 244.87 1.53 180.0
5 14 19 1029.01 183.59 34.36 180.0
6 14 19 7374.96 175.87 84.27 0.0
7 14 19 1658.20 204.71 44.40 180.0
8 14 19 98.36 232.44 8.70 180.0
4 15 19 2025.90 186.64 43.31 180.0
6 15 19 13.92 199.39 10.02 0.0
1 -4 20 27.12 246.26 2.80 180.0
-5 -3 20 1954.81 212.91 44.11 0.0
1 -3 20 2958.28 225.73 53.10 180.0
2 -3 20 477.04 238.58 17.33 0.0
4 -3 20 3835.56 231.82 63.46 0.0
-5 -2 20 55.87 202.42 13.85 0.0
-4 -2 20 1104.31 191.53 35.57 0.0
-3 -2 20 619.20 182.38 24.54 180.0
1 -2 20 317.97 217.94 4.48 0.0
2 -2 20 3927.76 237.42 60.86 180.0
3 -2 20 4727.22 243.19 64.11 0.0
5 -2 20 1398.13 238.84 33.69 0.0
-5 -1 20 5467.99 236.66 70.51 0.0
-4 -1 20 289.22 187.68 11.72 180.0
1 -1 20 310.82 213.08 13.15 180.0
2 -1 20 205.64 145.33 21.14 180.0
3 -1 20 1000.36 149.99 30.10 180.0
4 -1 20 3262.09 157.55 54.70 0.0
5 -1 20 381.52 160.37 16.78 180.0
-6 0 20 724.32 216.72 26.43 0.0
-5 0 20 447.85 193.07 27.11 0.0
-4 0 20 2995.69 190.30 54.56 0.0
-3 0 20 7044.63 232.52 80.21 180.0
1 0 20 1261.05 198.98 33.97 180.0
2 0 20 649.36 140.47 25.42 180.0
3 0 20 4.26 172.06 1.03 0.0
4 0 20 91.38 151.30 14.87 0.0
5 0 20 218.74 158.94 11.77 0.0
6 0 20 1765.86 168.21 40.65 180.0
-6 1 20 228.83 210.83 17.10 180.0
-5 1 20 4235.92 216.07 61.93 0.0
-4 1 20 1039.70 182.48 31.47 0.0
-3 1 20 0.00 51.22 4.60 180.0
1 1 20 482.00 173.13 25.00 0.0
2 1 20 7483.96 349.61 84.49 180.0
3 1 20 213.27 139.41 19.37 0.0
4 1 20 788.20 141.35 29.61 0.0
5 1 20 71.42 152.98 6.58 0.0
6 1 20 633.92 166.49 23.92 180.0
-6 2 20 475.82 208.20 17.54 180.0
-5 2 20 912.02 183.69 31.50 0.0
-4 2 20 2581.14 178.05 52.33 0.0
-3 2 20 6674.21 222.98 77.75 180.0
-2 2 20 34.25 155.68 1.21 180.0
1 2 20 3588.40 191.33 60.15 180.0
2 2 20 278.78 126.59 14.51 180.0
3 2 20 3352.70 220.07 58.31 180.0
4 2 20 4846.14 326.58 71.66 0.0
5 2 20 293.82 146.02 17.36 180.0
6 2 20 155.25 160.17 15.32 180.0
7 2 20 723.82 249.07 29.03 180.0
-6 3 20 165.81 210.89 20.59 0.0
-5 3 20 210.53 194.29 19.12 0.0
-4 3 20 1086.81 163.88 37.26 0.0
-3 3 20 768.20 160.35 28.38 180.0
-2 3 20 2630.82 160.14 51.68 180.0
1 3 20 6675.81 230.10 77.93 0.0
2 3 20 12563.53 654.71 112.98 180.0
3 3 20 1786.50 133.42 42.68 0.0
4 3 20 0.00 104.08 1.01 0.0
5 3 20 1766.83 149.36 44.37 0.0
6 3 20 2661.10 151.57 53.60 180.0
7 3 20 826.59 168.20 24.72 180.0
-6 4 20 3522.58 220.96 54.51 180.0
-5 4 20 2809.61 194.59 55.78 0.0
-4 4 20 121.35 172.92 12.19 0.0
-3 4 20 205.76 158.43 13.98 180.0
-2 4 20 320.47 151.20 19.76 180.0
-1 4 20 18.58 177.06 12.29 0.0
0 4 20 10644.87 274.08 95.63 0.0
1 4 20 2367.96 168.12 46.61 180.0
2 4 20 117.98 117.64 9.16 180.0
3 4 20 6368.29 214.15 79.64 180.0
4 4 20 12528.21 224.78 113.23 0.0
5 4 20 0.00 21.71 0.05 180.0
6 4 20 81.94 212.36 9.50 180.0
7 4 20 6052.81 499.14 78.16 180.0
-6 5 20 162.97 208.83 13.79 0.0
-5 5 20 886.38 185.95 22.27 180.0
-4 5 20 247.47 174.40 18.95 0.0
-3 5 20 1790.68 159.20 42.25 180.0
-2 5 20 198.75 148.56 9.16 180.0
-1 5 20 23.13 122.00 2.07 180.0
0 5 20 5984.35 223.64 75.31 0.0
1 5 20 462.37 156.22 17.35 0.0
2 5 20 4176.17 131.89 64.86 180.0
3 5 20 211.57 115.24 12.85 0.0
4 5 20 0.00 66.91 10.25 0.0
5 5 20 5030.73 209.77 73.54 0.0
6 5 20 2151.80 142.94 49.28 180.0
7 5 20 359.99 155.34 18.50 180.0
-6 6 20 3923.34 234.07 57.15 180.0
-5 6 20 5083.51 238.35 66.78 0.0
-4 6 20 386.21 171.93 16.25 180.0
-3 6 20 0.00 91.49 1.95 0.0
-2 6 20 6427.89 214.07 78.37 180.0
-1 6 20 430.61 108.23 20.53 0.0
0 6 20 135.67 166.25 14.69 0.0
1 6 20 711.66 105.19 28.34 0.0
2 6 20 2165.97 124.56 47.27 180.0
3 6 20 0.00 93.00 0.03 180.0
4 6 20 5082.93 162.34 73.48 0.0
5 6 20 2257.44 164.27 52.40 0.0
6 6 20 745.20 134.61 26.32 180.0
7 6 20 4509.59 176.97 66.52 180.0
-6 7 20 299.97 217.75 14.09 180.0
-5 7 20 111.70 191.22 1.42 180.0
-4 7 20 1020.05 172.26 35.32 0.0
-3 7 20 1919.55 162.34 46.88 180.0
-2 7 20 456.60 151.67 24.17 180.0
-1 7 20 447.95 142.56 24.22 180.0
0 7 20 3868.95 208.53 61.51 0.0
1 7 20 3230.89 120.88 57.76 180.0
2 7 20 0.78 174.85 0.35 0.0
3 7 20 959.83 116.06 31.39 180.0
4 7 20 2734.66 170.70 55.61 0.0
5 7 20 2917.38 141.87 54.21 0.0
6 7 20 435.90 137.85 23.52 180.0
7 7 20 417.88 233.13 14.17 180.0
8 7 20 158.52 167.88 9.28 180.0
-4 8 20 43.84 179.76 12.25 0.0
-3 8 20 0.00 863.05 6.86 0.0
0 8 20 593.31 160.16 22.80 180.0
1 8 20 6051.56 139.06 78.12 0.0
2 8 20 11213.95 201.39 106.17 180.0
3 8 20 1283.15 112.67 34.46 0.0
4 8 20 27.04 126.84 2.26 180.0
5 8 20 1472.98 173.19 43.20 0.0
6 8 20 2112.42 134.09 46.19 180.0
7 8 20 65.37 146.45 15.63 180.0
8 8 20 818.76 161.44 27.94 0.0
0 9 20 5427.34 235.03 70.83 0.0
1 9 20 6059.85 136.53 77.34 180.0
2 9 20 558.54 113.86 22.16 0.0
3 9 20 7520.85 204.53 88.78 180.0
4 9 20 5482.31 226.77 73.87 0.0
5 9 20 309.80 122.01 17.16 180.0
6 9 20 32.18 169.45 5.29 180.0
7 9 20 560.10 140.99 25.15 180.0
8 9 20 200.58 161.40 11.01 0.0
1 10 20 2824.32 116.98 54.05 0.0
2 10 20 18431.39 242.00 134.53 180.0
3 10 20 17.58 135.06 2.28 180.0
4 10 20 317.16 119.34 19.35 180.0
5 10 20 4003.09 211.18 63.60 0.0
6 10 20 1234.22 127.17 37.93 180.0
7 10 20 370.96 173.27 16.72 0.0
8 10 20 116.20 159.59 12.20 180.0
1 11 20 583.94 160.45 22.75 0.0
2 11 20 395.00 114.81 21.39 180.0
3 11 20 4899.51 152.74 71.91 180.0
4 11 20 2553.19 199.64 53.68 0.0
5 11 20 583.63 124.39 22.96 180.0
6 11 20 32.43 134.62 5.67 180.0
7 11 20 4232.05 276.89 64.37 180.0
8 11 20 835.79 162.31 30.87 0.0
2 12 20 2443.87 187.10 48.53 180.0
3 12 20 2284.14 188.56 49.46 180.0
4 12 20 200.96 126.57 17.39 0.0
5 12 20 1777.96 209.38 43.49 0.0
6 12 20 592.40 135.55 24.58 180.0
7 12 20 3073.98 147.20 54.65 180.0
8 12 20 1155.84 235.34 34.94 180.0
3 13 20 1231.11 172.28 33.19 180.0
4 13 20 542.45 124.51 23.57 0.0
5 13 20 1700.54 127.66 42.82 0.0
6 13 20 164.91 140.21 9.18 0.0
7 13 20 5057.57 227.93 69.28 180.0
8 13 20 167.31 249.14 20.48 0.0
3 14 20 5807.56 246.77 77.04 180.0
4 14 20 2702.88 200.56 51.09 0.0
5 14 20 1255.37 190.31 37.45 0.0
6 14 20 0.00 110.20 3.88 180.0
7 14 20 4212.13 222.66 64.78 180.0
4 15 20 251.39 196.63 18.36 180.0
6 15 20 298.44 219.50 15.32 180.0
8 15 20 87.89 253.64 9.41 180.0
5 16 20 1763.02 211.80 37.94 0.0
0 -4 21 147.60 255.75 17.51 180.0
1 -3 21 2429.95 235.12 50.25 180.0
-4 -2 21 2338.38 208.34 45.51 180.0
1 -2 21 0.00 4610.62 2.13 0.0
2 -2 21 488.43 236.81 17.85 180.0
3 -2 21 1530.44 247.53 42.48 0.0
4 -2 21 218.94 249.67 17.62 0.0
-4 -1 21 49.43 207.55 5.33 180.0
-3 -1 21 3081.79 195.63 51.78 180.0
2 -1 21 1169.17 236.76 34.94 0.0
3 -1 21 556.28 163.76 21.72 0.0
4 -1 21 648.08 166.95 28.28 0.0
-5 0 21 231.24 220.29 18.84 0.0
-4 0 21 1537.61 199.11 38.52 180.0
-3 0 21 170.82 195.05 13.07 180.0
1 0 21 1530.25 218.82 37.65 0.0
2 0 21 983.06 189.81 30.85 180.0
3 0 21 6067.13 225.49 75.40 0.0
4 0 21 108.12 164.93 7.93 180.0
5 0 21 175.34 172.97 13.05 180.0
-5 1 21 1613.19 206.28 39.81 0.0
-4 1 21 1691.65 194.46 39.78 180.0
-3 1 21 1548.87 178.30 39.30 180.0
1 1 21 3398.80 238.78 60.51 180.0
2 1 21 290.06 146.91 14.25 0.0
3 1 21 210.68 147.58 17.72 0.0
4 1 21 1026.80 155.00 32.34 0.0
5 1 21 547.46 166.93 23.71 180.0
-5 2 21 60.54 197.92 5.99 0.0
-4 2 21 799.78 190.15 27.26 180.0
-3 2 21 6458.34 229.10 77.53 180.0
-2 2 21 977.47 168.09 29.22 0.0
1 2 21 524.55 139.48 24.76 180.0
2 2 21 1212.02 139.33 34.17 180.0
3 2 21 4788.82 185.69 68.49 0.0
4 2 21 158.02 150.53 13.33 180.0
5 2 21 7.28 64.87 1.40 180.0
6 2 21 1100.75 165.97 33.70 180.0
-5 3 21 4754.19 231.88 68.48 0.0
-4 3 21 2510.04 186.21 49.62 180.0
-3 3 21 841.76 174.82 26.79 180.0
0 3 21 651.95 192.17 22.80 180.0
1 3 21 4611.32 161.59 66.30 180.0
2 3 21 162.52 131.40 15.44 180.0
3 3 21 538.90 136.39 25.18 0.0
4 3 21 2686.42 151.76 51.88 0.0
5 3 21 1379.85 167.80 36.99 180.0
6 3 21 68.07 158.97 6.82 0.0
-5 4 21 0.77 207.11 0.02 180.0
-4 4 21 87.38 183.84 6.94 0.0
-3 4 21 8377.53 254.05 88.63 180.0
-2 4 21 2878.02 171.15 52.74 0.0
0 4 21 3278.54 196.81 55.37 0.0
1 4 21 14313.43 959.31 121.28 180.0
2 4 21 0.00 82.73 1.36 180.0
3 4 21 1389.65 133.34 35.95 0.0
4 4 21 138.85 139.51 16.08 0.0
5 4 21 237.11 197.86 11.65 180.0
6 4 21 1893.45 224.35 44.41 180.0
-5 5 21 2115.97 203.19 43.38 0.0
-4 5 21 1823.08 183.46 41.17 180.0
-3 5 21 264.00 178.49 17.65 180.0
-2 5 21 1475.95 163.14 35.87 180.0
-1 5 21 10854.10 293.96 96.06 0.0
0 5 21 1069.69 182.26 32.16 180.0
1 5 21 367.53 163.07 17.68 180.0
2 5 21 2191.45 286.43 47.96 180.0
3 5 21 3819.41 212.75 58.71 0.0
4 5 21 982.47 132.40 34.21 0.0
5 5 21 996.45 196.50 36.56 180.0
6 5 21 1838.64 171.22 45.15 180.0
7 5 21 233.78 172.35 11.04 180.0
-5 6 21 304.11 212.47 17.62 0.0
-4 6 21 0.00 516.97 7.88 180.0
-3 6 21 1605.61 173.49 40.86 180.0
-2 6 21 2251.77 162.60 42.48 0.0
-1 6 21 538.69 184.61 27.46 0.0
0 6 21 2699.95 191.10 50.36 0.0
1 6 21 13127.95 907.19 115.73 180.0
2 6 21 546.66 127.02 22.52 0.0
3 6 21 61.20 126.11 8.60 0.0
4 6 21 3774.06 228.40 63.88 0.0
5 6 21 2717.08 147.00 53.68 180.0
6 6 21 1436.67 148.53 40.02 180.0
7 6 21 0.00 124.99 4.04 0.0
-5 7 21 210.96 208.42 16.66 0.0
-4 7 21 0.00 352.18 0.04 0.0
-3 7 21 587.38 170.95 28.48 180.0
-2 7 21 67.24 170.88 9.33 180.0
-1 7 21 3769.87 176.81 58.47 0.0
0 7 21 688.38 176.08 23.36 180.0
1 7 21 142.18 124.01 7.05 0.0
2 7 21 4742.74 318.45 70.86 180.0
3 7 21 1707.71 130.21 44.45 0.0
4 7 21 119.85 130.42 8.22 0.0
5 7 21 167.70 132.89 9.75 180.0
6 7 21 3272.31 155.38 59.77 180.0
7 7 21 747.26 159.14 30.49 0.0
0 8 21 0.00 272.70 2.05 180.0
1 8 21 3850.58 279.23 59.76 180.0
2 8 21 173.85 120.69 16.48 0.0
3 8 21 35.55 175.03 8.46 0.0
4 8 21 5127.87 165.45 74.72 0.0
5 8 21 2503.85 147.18 49.82 180.0
6 8 21 188.58 142.63 14.71 180.0
7 8 21 594.96 155.45 26.21 180.0
0 9 21 156.27 185.14 14.37 0.0
1 9 21 118.57 121.99 11.69 180.0
2 9 21 2821.57 136.34 52.44 180.0
3 9 21 3241.57 181.92 57.22 0.0
4 9 21 37.80 124.24 8.43 0.0
5 9 21 447.44 134.11 20.97 0.0
6 9 21 4476.38 282.79 67.22 180.0
7 9 21 1476.75 174.16 38.74 0.0
0 10 21 854.31 181.81 24.98 180.0
1 10 21 67.21 126.32 7.89 0.0
2 10 21 2040.85 185.16 46.82 180.0
3 10 21 431.47 129.06 25.99 0.0
4 10 21 384.04 148.72 24.67 0.0
5 10 21 1318.25 130.77 37.32 180.0
6 10 21 175.71 144.12 8.67 180.0
7 10 21 801.31 150.20 27.39 180.0
1 11 21 5661.19 255.81 75.47 180.0
2 11 21 2.09 44.92 7.45 180.0
3 11 21 100.86 125.33 12.49 0.0
4 11 21 764.43 132.86 30.95 0.0
5 11 21 102.56 194.76 5.40 180.0
6 11 21 1999.58 141.34 45.17 180.0
7 11 21 88.03 117.34 9.62 0.0
2 12 21 9710.50 300.51 98.08 180.0
3 12 21 2788.34 170.37 53.67 0.0
4 12 21 244.34 187.11 17.04 0.0
5 12 21 20.63 190.41 6.53 0.0
6 12 21 2243.92 223.71 46.56 180.0
7 12 21 0.00 80.87 6.09 180.0
3 13 21 533.70 183.92 22.67 180.0
4 13 21 5050.37 160.29 72.34 0.0
5 13 21 450.39 142.91 22.81 180.0
6 13 21 249.28 150.02 16.06 180.0
7 13 21 1105.74 159.21 30.51 180.0
3 14 21 2013.45 207.23 44.99 0.0
4 14 21 1344.99 208.93 38.27 0.0
5 14 21 1530.45 208.61 41.36 0.0
6 14 21 8302.66 194.50 90.98 180.0
7 14 21 51.25 240.19 10.03 0.0
4 15 21 8504.92 287.96 90.12 0.0
5 15 21 156.44 221.25 14.12 180.0
5 16 21 1286.35 230.48 38.79 0.0
1 -2 22 1278.88 261.57 34.53 180.0
2 -2 22 5531.36 275.44 72.68 0.0
1 -1 22 1356.30 241.85 35.97 0.0
2 -1 22 188.38 253.61 17.77 0.0
3 -1 22 3717.72 253.87 60.73 0.0
-4 0 22 2943.01 221.44 52.42 180.0
1 0 22 339.98 241.63 16.46 180.0
2 0 22 1953.74 249.85 45.28 0.0
3 0 22 0.00 220.29 3.86 0.0
4 0 22 0.00 92.99 5.29 180.0
-4 1 22 720.20 214.12 30.09 180.0
-3 1 22 227.20 206.06 13.46 180.0
1 1 22 189.93 229.59 8.14 180.0
2 1 22 836.31 159.52 32.73 0.0
3 1 22 1306.02 159.02 35.01 0.0
4 1 22 1487.41 168.38 39.20 180.0
-4 2 22 4512.57 222.41 67.08 180.0
-3 2 22 1609.39 199.14 36.43 0.0
1 2 22 556.24 219.24 23.94 0.0
2 2 22 250.90 154.48 13.48 0.0
3 2 22 972.52 196.46 30.84 0.0
4 2 22 345.51 167.79 20.97 180.0
5 2 22 27.28 177.27 3.92 180.0
-4 3 22 2335.55 195.38 46.74 180.0
-3 3 22 779.35 201.10 22.11 180.0
1 3 22 4929.51 265.50 69.74 180.0
2 3 22 2612.73 148.87 52.52 0.0
3 3 22 225.07 151.38 14.56 180.0
4 3 22 0.00 194.15 5.03 180.0
5 3 22 230.07 164.60 19.27 180.0
-4 4 22 1841.77 190.64 37.98 180.0
-3 4 22 735.61 190.02 23.35 0.0
-2 4 22 266.88 187.62 17.07 0.0
0 4 22 12120.83 314.98 103.31 180.0
1 4 22 809.45 143.00 26.93 0.0
2 4 22 295.79 152.39 8.64 180.0
3 4 22 1141.89 141.08 35.02 0.0
4 4 22 3106.07 229.26 59.38 180.0
5 4 22 66.66 185.65 6.07 180.0
-5 5 22 111.03 228.24 3.28 0.0
-4 5 22 1297.24 203.36 36.96 180.0
-3 5 22 238.30 190.88 11.41 0.0
-2 5 22 5371.05 212.70 69.27 0.0
0 5 22 502.53 196.75 27.41 180.0
1 5 22 10002.55 763.91 98.37 180.0
2 5 22 4045.11 263.03 62.03 0.0
3 5 22 56.79 142.05 10.10 180.0
4 5 22 137.05 149.46 11.35 0.0
5 5 22 6032.74 191.36 79.03 180.0
6 5 22 1245.08 165.16 35.85 0.0
-5 6 22 1035.86 216.56 31.08 180.0
-4 6 22 9.62 204.94 6.45 180.0
-3 6 22 445.80 192.79 25.25 180.0
-2 6 22 7127.17 237.34 81.65 0.0
-1 6 22 317.09 209.94 17.96 0.0
0 6 22 1682.53 194.04 42.91 180.0
1 6 22 648.73 137.14 27.80 180.0
2 6 22 40.97 196.07 7.55 0.0
3 6 22 1985.93 142.33 45.47 0.0
4 6 22 1113.68 169.57 34.43 180.0
5 6 22 520.16 155.36 26.32 180.0
6 6 22 503.01 163.55 21.09 180.0
-5 7 22 615.02 225.83 25.10 0.0
-4 7 22 745.73 203.92 27.96 180.0
-3 7 22 376.78 189.34 18.03 0.0
-2 7 22 395.94 182.25 18.19 0.0
0 7 22 3192.90 216.21 56.73 180.0
1 7 22 356.04 137.63 19.52 180.0
2 7 22 2222.14 141.24 44.27 0.0
3 7 22 3168.78 149.53 58.66 0.0
4 7 22 15.68 107.92 2.29 180.0
5 7 22 9458.76 280.76 98.29 180.0
6 7 22 218.72 158.77 15.25 0.0
0 8 22 494.30 190.70 22.68 0.0
1 8 22 2690.65 155.67 53.00 180.0
2 8 22 2037.78 197.06 48.01 0.0
3 8 22 2840.60 146.14 51.11 0.0
4 8 22 119.95 138.26 7.08 180.0
5 8 22 3221.44 269.44 59.79 180.0
6 8 22 296.13 156.50 16.35 180.0
0 9 22 4526.97 228.21 64.83 180.0
1 9 22 1129.86 133.67 34.27 0.0
2 9 22 74.12 166.39 13.42 180.0
3 9 22 5802.49 175.76 80.68 0.0
4 9 22 398.45 137.89 21.50 180.0
5 9 22 1415.63 192.18 37.71 180.0
6 9 22 8.70 160.09 1.78 180.0
0 10 22 736.51 188.79 21.87 0.0
1 10 22 5249.18 303.10 70.95 180.0
2 10 22 5354.44 170.05 71.90 0.0
3 10 22 394.70 131.64 25.91 0.0
4 10 22 254.82 137.08 19.43 0.0
5 10 22 2479.00 142.13 49.59 180.0
6 10 22 220.50 206.24 12.86 0.0
7 10 22 1878.22 219.04 40.86 0.0
1 11 22 0.00 90.99 5.92 0.0
2 11 22 783.51 136.65 28.63 180.0
3 11 22 6093.91 362.78 76.47 0.0
4 11 22 1073.88 145.01 34.21 180.0
5 11 22 375.41 147.70 21.79 0.0
6 11 22 1211.35 213.34 35.15 180.0
7 11 22 4526.76 172.32 66.01 0.0
2 12 22 1076.43 203.70 32.51 0.0
3 12 22 276.42 198.45 20.38 0.0
4 12 22 15.01 142.69 2.94 0.0
5 12 22 1725.01 146.31 43.28 180.0
6 12 22 809.70 157.80 26.16 0.0
7 12 22 149.72 166.12 10.54 0.0
3 13 22 1401.52 208.22 35.07 0.0
4 13 22 0.00 112.06 1.89 0.0
5 13 22 110.55 216.78 11.87 180.0
6 13 22 1464.14 158.35 41.29 180.0
7 13 22 5183.11 242.62 70.89 0.0
3 14 22 1135.99 216.82 33.65 0.0
4 14 22 1.36 210.34 0.49 0.0
5 14 22 3254.05 221.09 57.42 180.0
6 14 22 45.04 161.79 6.67 0.0
4 15 22 1009.15 217.33 31.29 0.0
5 15 22 3174.44 232.41 55.77 180.0
6 15 22 1119.61 239.27 35.83 180.0
5 16 22 1469.36 238.02 38.57 180.0
6 16 22 581.18 242.67 28.99 180.0
1 0 23 47.65 253.12 0.99 0.0
2 0 23 1270.40 262.16 37.37 0.0
1 1 23 3408.07 252.15 57.18 0.0
2 1 23 95.33 254.97 15.03 0.0
3 1 23 26.45 89.11 9.57 180.0
-3 2 23 1348.81 215.52 37.84 0.0
1 2 23 0.00 1186.73 0.79 180.0
2 2 23 1249.30 169.54 32.73 0.0
3 2 23 1212.34 248.60 33.54 180.0
1 3 23 2377.54 232.06 48.41 0.0
2 3 23 191.52 162.77 4.71 180.0
3 3 23 159.84 168.46 11.01 180.0
4 3 23 3657.44 169.39 59.90 180.0
-4 4 23 834.13 226.90 28.33 180.0
1 4 23 336.90 160.49 19.22 0.0
2 4 23 1894.55 154.77 41.52 0.0
3 4 23 267.26 160.51 15.76 180.0
4 4 23 133.61 170.09 7.97 0.0
-4 5 23 362.25 222.16 17.77 0.0
-3 5 23 3.46 214.96 3.77 0.0
0 5 23 85.59 222.08 13.80 180.0
1 5 23 731.19 237.06 24.76 0.0
2 5 23 1066.51 152.11 32.85 0.0
3 5 23 0.00 145.69 3.64 180.0
4 5 23 2187.73 248.85 47.10 180.0
5 5 23 1282.73 159.36 31.11 0.0
-4 6 23 693.32 217.88 27.23 180.0
-3 6 23 4611.62 224.02 63.94 0.0
-2 6 23 165.39 207.82 7.30 180.0
0 6 23 4470.26 237.05 64.57 180.0
1 6 23 3141.09 157.27 56.12 0.0
2 6 23 515.67 148.03 25.33 0.0
3 6 23 0.00 161.83 7.21 180.0
4 6 23 2647.56 213.66 51.11 180.0
5 6 23 373.17 160.43 14.81 180.0
-4 7 23 158.20 219.75 5.58 0.0
-3 7 23 559.43 213.92 25.67 0.0
-2 7 23 6796.42 241.91 77.31 0.0
0 7 23 145.55 219.64 9.16 180.0
1 7 23 110.82 151.61 6.14 180.0
2 7 23 5696.96 184.80 76.57 0.0
3 7 23 388.07 149.21 21.98 180.0
4 7 23 1014.32 152.83 34.22 180.0
5 7 23 466.11 164.69 18.73 180.0
0 8 23 3034.93 157.00 52.00 180.0
1 8 23 1694.86 161.87 41.09 0.0
2 8 23 864.90 148.09 34.04 0.0
3 8 23 208.51 147.16 15.25 0.0
4 8 23 5180.20 181.16 71.85 180.0
5 8 23 482.67 155.24 18.81 0.0
0 9 23 197.56 209.74 11.56 180.0
1 9 23 0.80 35.96 4.54 180.0
2 9 23 8946.98 689.78 93.01 0.0
3 9 23 479.42 145.06 19.07 180.0
4 9 23 289.75 156.68 17.45 180.0
5 9 23 2655.72 151.10 54.55 180.0
6 9 23 7161.51 202.92 83.40 0.0
0 10 23 761.50 210.77 25.46 180.0
1 10 23 331.65 146.62 19.43 0.0
2 10 23 674.76 163.78 29.24 0.0
3 10 23 386.54 144.78 19.73 0.0
4 10 23 4774.57 174.89 67.50 180.0
5 10 23 1779.74 342.58 42.14 0.0
6 10 23 333.49 165.63 13.38 180.0
1 11 23 213.80 208.09 17.16 0.0
2 11 23 2211.21 148.83 43.57 0.0
3 11 23 4.28 78.35 9.26 180.0
4 11 23 298.66 207.46 20.58 180.0
5 11 23 1514.09 216.27 38.82 180.0
6 11 23 6598.08 192.26 77.50 0.0
2 12 23 1251.47 210.70 34.37 0.0
3 12 23 8.71 127.51 7.04 180.0
4 12 23 608.15 226.78 26.37 180.0
5 12 23 98.57 163.66 7.07 0.0
6 12 23 83.07 165.42 7.76 0.0
3 13 23 52.93 238.02 6.00 0.0
4 13 23 2056.82 273.95 46.97 180.0
5 13 23 61.98 159.41 3.76 0.0
6 13 23 875.97 240.97 27.41 0.0
4 14 23 0.00 2270.79 9.92 180.0
5 14 23 2282.10 230.67 49.15 180.0
6 14 23 1301.12 239.13 36.93 0.0
4 15 23 5775.48 272.39 75.23 180.0
5 15 23 0.00 222.23 7.26 0.0
0 2 24 1015.97 263.99 34.88 0.0
0 3 24 238.84 259.71 10.52 0.0
1 3 24 3299.48 251.99 58.31 0.0
2 3 24 362.00 178.88 20.61 180.0
0 4 24 2175.59 256.39 49.54 0.0
1 4 24 186.79 172.95 13.48 0.0
2 4 24 146.85 173.12 9.67 0.0
3 4 24 965.72 176.59 31.92 180.0
0 5 24 195.46 238.83 7.60 180.0
1 5 24 3670.97 217.65 59.84 0.0
2 5 24 2581.56 167.14 48.52 180.0
3 5 24 496.12 172.07 19.56 0.0
-3 6 24 347.90 227.46 23.25 0.0
0 6 24 610.18 232.59 27.66 0.0
1 6 24 0.00 120.31 5.56 180.0
2 6 24 459.76 226.91 18.08 0.0
3 6 24 2132.64 313.88 44.66 180.0
4 6 24 1536.70 196.41 39.54 0.0
0 7 24 66.10 240.69 12.12 0.0
1 7 24 2357.61 233.32 45.87 0.0
2 7 24 801.63 167.25 22.89 180.0
3 7 24 0.00 109.94 12.58 180.0
4 7 24 1361.20 165.46 39.83 180.0
0 8 24 115.04 167.84 7.09 0.0
1 8 24 1276.73 236.02 33.48 0.0
2 8 24 8.46 101.75 8.21 0.0
3 8 24 3715.13 170.80 60.65 180.0
4 8 24 24.28 225.63 1.34 0.0
0 9 24 696.36 223.86 24.36 0.0
1 9 24 336.24 159.00 20.55 0.0
2 9 24 95.52 159.32 12.70 0.0
3 9 24 4897.28 179.65 68.97 180.0
4 9 24 271.00 168.20 15.87 180.0
0 10 24 95.01 227.32 15.48 180.0
1 10 24 4516.18 347.80 69.08 0.0
2 10 24 97.82 162.20 6.51 180.0
3 10 24 2324.94 159.69 47.11 180.0
4 10 24 1390.26 399.69 36.47 180.0
1 11 24 491.98 227.18 17.22 0.0
2 11 24 1700.88 219.91 42.92 0.0
3 11 24 5961.80 187.70 77.41 180.0
4 11 24 5.58 26.28 6.50 0.0
5 11 24 3.43 228.34 6.13 0.0
2 12 24 1007.65 234.21 25.06 180.0
3 12 24 1.29 10.03 4.85 0.0
4 12 24 2159.00 160.28 46.82 180.0
5 12 24 3202.33 223.34 59.54 0.0
3 13 24 2652.61 239.57 50.93 180.0
4 13 24 5.80 180.56 4.69 0.0
4 14 24 1581.89 252.27 40.95 180.0
1 5 25 185.00 245.74 12.91 180.0
1 6 25 362.85 180.20 16.75 180.0
2 6 25 1715.12 249.34 42.04 180.0
0 7 25 37.13 179.30 9.57 0.0
1 7 25 192.66 178.67 11.83 0.0
2 7 25 1368.47 276.97 38.79 180.0
1 8 25 158.93 251.65 15.90 180.0
2 8 25 139.71 176.85 15.57 180.0
-1 9 25 932.80 253.04 28.56 0.0
0 9 25 566.11 251.66 24.82 0.0
1 9 25 400.77 179.57 20.48 0.0
2 9 25 6496.03 202.62 83.39 180.0
3 9 25 55.40 246.41 2.00 180.0
0 10 25 4983.00 250.63 70.37 0.0
1 10 25 125.47 241.18 10.33 0.0
2 10 25 0.00 58.07 2.70 180.0
3 10 25 6155.07 274.71 78.42 180.0
1 11 25 998.47 243.55 32.05 0.0
2 11 25 4489.58 177.31 64.35 180.0
3 11 25 117.92 244.74 6.55 0.0
3 12 25 2556.93 239.25 51.83 180.0
  
